# Supplementary material for: Spatial single-cell atlas reveals regional variations in healthy and diseased human lung
Source: Nat Commun. 2025 Nov 5;16:9745. doi: 10.1038/s41467-025-65704-0 (PMC12589588; doi:10.1038/s41467-025-65704-0)
Supplement: Supplementary file 6 — Source data [file 41467_2025_65704_MOESM6_ESM.zip]

Archive with 28 entries (28 files):
- Source_Data_Figure_1C.csv
- Source_Data_Figure_2A.csv
- Source_Data_Figure_2D.csv
- Source_Data_Figure_3A.csv
- Source_Data_Figure_3B.csv
- Source_Data_Figure_3D.csv
- Source_Data_Figure_3E.csv
- Source_Data_Figure_4B.csv
- Source_Data_Figure_4D.csv
- Source_Data_Figure_5A.csv
- Source_Data_Figure_5D.csv
- Source_Data_Supplementary_Figure_6B.csv
- Source_Data_Supplementary_Figure_7C.csv
- Source_Data_Supplementary_Figure_8E.csv
- Source_Data_Supplementary_Figure_11A.csv
- Source_Data_Supplementary_Figure_11B.csv
- Source_Data_Supplementary_Figure_11D.csv
- Source_Data_Supplementary_Figure_11E.csv
- Source_Data_Supplementary_Figure_12C.csv
- Source_Data_Supplementary_Figure_13A.csv
- Source_Data_Supplementary_Figure_13C.csv
- Source_Data_Supplementary_Figure_14A.csv
- Source_Data_Supplementary_Figure_14B.csv
- Source_Data_Supplementary_Figure_14C.csv
- Source_Data_Supplementary_Figure_14D.csv
- Source_Data_Supplementary_Figure_15A.csv
- Source_Data_Supplementary_Figure_15B.csv
- Source_Data_Supplementary_Figure_15D.csv
