# Supplementary material for: Spatial single-cell atlas reveals regional variations in healthy and diseased human lung
Source: Nat Commun. 2025 Nov 5;16:9745. doi: 10.1038/s41467-025-65704-0 (PMC12589588; doi:10.1038/s41467-025-65704-0)
Supplement: Supplementary file 6 — Source data [file 41467_2025_65704_MOESM6_ESM.zip › Source_Data_Figure_1C.csv]

region	AT1	AT2	B lymphocytes	B plasma	Basal	Capillary	Ciliated	DC	Deuterosomal	Endothelial other	Epithelial other	Fibroblasts adventitial	Fibroblasts other	Lymphatic endothelial	Macrophages	Mast	Monocytes	Mucous	Myoepithelial	Myofibroblasts	Neuroendocrine	Other cell types	Pericytes	SMG intermediate	Secretory	Serous	Smooth muscle	Suprabasal	T/NK	Venous
3a	0.318651372	0.340111585	0.212566654	0.051157247	0.009485238	0.092263142	0.029278641	0.095557691	0.012334087	0.225346126	0.058363808	0.049518486	0.375550645	0.273455553	0.226239126	0.319207859	0.124578459	0.000238703	0.039424992	0.374183509	0.044289447	0.264745275	0.215805024	0.014113811	0.075409014	0	0.16136797	0.012906884	0.112340632	0.098575488
1	0.011593355	0.00139133	0.10767206	0.564934304	0.581743684	0.068343974	0.338036429	0.148586381	0.77502041	0.071718571	0.364906356	0.620645658	0.061952916	0.037243612	0.136169849	0.149233658	0.114067034	0.60789866	0.597274651	0.079035422	0.27580714	0.061094608	0.152854332	0.632377249	0.387536919	0.717777968	0.124215696	0.768733465	0.15701923	0.227231945
2	0.066371878	0.082428851	0.211944592	0.248206449	0.347393496	0.165850848	0.351186913	0.363243088	0.14890367	0.206201742	0.352416842	0.223973078	0.138092968	0.27016782	0.14985053	0.267301396	0.246244828	0.389908901	0.343400605	0.180297447	0.328315836	0.122408786	0.257039079	0.329859689	0.247374145	0.281780541	0.411777743	0.156433854	0.276674493	0.339230989
3b	0.259002863	0.223835938	0.229886258	0.083536029	0.035477164	0.268605377	0.231510039	0.288587545	0.035148628	0.363784523	0.123792753	0.052880447	0.23885456	0.140058037	0.177835512	0.152627911	0.299137495	0.000761865	0.003495333	0.187434693	0.323944859	0.226334542	0.182352743	0.008967645	0.172267117	0.000441491	0.236322167	0.026158602	0.277806344	0.248048687
3c	0.344380532	0.352232296	0.237930437	0.052165972	0.025900418	0.404936659	0.049987978	0.104025295	0.028593204	0.132949038	0.100520242	0.052982332	0.185548911	0.279074978	0.309904983	0.111629176	0.215972185	0.00119187	0.016404419	0.179048929	0.027642719	0.325416788	0.191948823	0.014681606	0.117412805	0	0.066316425	0.035767195	0.176159302	0.086912891
