# Supplementary material for: Spatial single-cell atlas reveals regional variations in healthy and diseased human lung
Source: Nat Commun. 2025 Nov 5;16:9745. doi: 10.1038/s41467-025-65704-0 (PMC12589588; doi:10.1038/s41467-025-65704-0)
Supplement: Supplementary file 6 — Source data [file 41467_2025_65704_MOESM6_ESM.zip › Source_Data_Figure_2A.csv]

	Airway-trachea					Airway-proximal					Airway-distal				Artery									Vein							Cartilage								SMG-trachea					SMG-proximal					Alveolar
AT1	1.043478	0.549218	0.373241	0.179211		1.043478	0.652377	0.216216	0.141093		1.918047	1.535088	1.602925		0	2.803738	1.666667	0	1.960784	0	0	0.421941		0	1.265823	1.449275	4.580153	0	3.351955		2.262443	3.012048	2.013423	2.564103	0	2.279793	0.561798		1.910828	0.136727	0.218055	0.041312		1.892744	0.629921	0.111359	0		1.303681
AT2	2.086957	0.16899	0.057422	0.051203		2.086957	0.27959	0.216216	0.070547		5.579773	9.868421	2.446569		0	12.14953	1.944444	0	15.68627	0	0	0.843882		0	1.265823	0	8.396947	0	5.586592		1.357466	1.807229	0.33557	0.512821	0	0.103627	0.561798		2.547771	0.04207	0.087222	0.024787		2.523659	0.07874	0.278396	0		19.40184
Capillary	1.217391	1.985636	3.043353	1.075269		1.217391	2.702703	9.72973	1.199295		6.538797	1.315789	5.061867		15.38462	7.943925	1.111111	0	1.960784	0	0	2.109705		11.90476	5.063291	1.449275	3.053435	3.030303	9.497207		3.61991	0.60241	20.4698	24.10256	12.2807	9.740933	2.247191		2.229299	1.745898	8.678587	0.330497		2.208202	7.979003	1.948775	0.556328		10.81288
B plasma	2.26087	2.577102	0.803905	16.43625		2.26087	0.745573	0.756757	1.622575		2.092415	1.315789	4.302587		7.692308	7.009346	1.944444	0	0	4.444444	0	0		0	3.797468	1.449275	2.290076	0	0.558659		9.954751	12.6506	2.684564	0.512821	3.508772	4.559585	11.23596		10.82803	21.49769	14.78413	37.13955		10.72555	7.664042	7.293987	18.637		3.220859
Fibroblasts adventitial	0.695652	0.337981	0.057422	0.793651		0.695652	0.465983	0	0.035273		0.610288	0.219298	0.084364		0	1.401869	0.555556	0	0	26.66667	10.25641	0.21097		2.380952	1.265823	0	0.763359	3.030303	0		2.262443	2.409639	0.33557	1.025641	3.508772	23.41969	3.932584		1.910828	1.472444	0.174444	3.974221		1.892744	0.419948	0.167038	1.947149		0.53681
Venous	4	10.43515	1.004881	2.803379		4	2.795899	0.864865	1.128748		2.441151	3.070175	4.893138		0	0.46729	0.277778	0	0	0	0	0.632911		23.80952	0	40.57971	2.290076	18.18182	10.05587		6.78733	3.012048	4.697987	0	7.017544	0.829016	5.617978		4.77707	3.397139	0.305277	1.958192		4.731861	2.020997	1.113586	0.69541		2.223926
Endothelial other	0.869565	1.647655	0.401952	0.704045		0.869565	1.67754	1.297297	0.388007		1.220575	1.535088	1.462317		7.692308	2.803738	3.333333	8.571429	6.862745	2.222222	1.282051	2.953586		4.761905	2.531646	1.449275	2.290076	3.030303	2.793296		4.524887	4.216867	1.342282	1.538462	10.52632	2.487047	1.685393		7.324841	1.209508	1.482774	0.313972		7.255521	0.892388	1.948775	0.556328		5.444785
Smooth muscle	2.086957	0.422476	0.258398	0.435228		2.086957	23.57875	1.945946	6.419753		1.220575	2.412281	6.917885		0	12.14953	23.61111	57.14286	21.56863	31.11111	52.5641	56.54008		2.380952	24.05063	20.28986	14.50382	48.48485	23.46369		5.882353	7.228916	2.684564	0.512821	1.754386	0.725389	0.561798		1.592357	0.683635	0.261666	0.396596		1.577287	0.813648	1.336303	0.278164		2.607362
Fibroblasts other	13.04348	5.407689	1.550388	6.041987		13.04348	8.946878	2.054054	2.821869		6.015693	23.02632	15.4387		15.38462	16.82243	38.88889	25.71429	34.31373	13.33333	19.23077	19.62025		16.66667	20.25316	17.3913	40.45802	6.060606	15.0838		23.07692	25.3012	5.704698	2.051282	19.29825	13.67876	32.58427		11.78344	2.997476	0.959442	2.024291		11.67192	5.931759	3.841871	4.172462		11.8865
Lymphatic endothelial	1.217391	0.16899	0.114844	0.102407		1.217391	0.83877	0.216216	0.10582		0.697472	0.219298	0.084364		0	5.607477	5	0	0	0	0	0.21097		0	2.531646	4.347826	0.763359	0	0		1.357466	1.807229	0.33557	1.538462	0	0.207254	1.685393		2.547771	0.04207	0.130833	0.066099		2.523659	0.524934	0.055679	0		2.147239
Macrophages	0.347826	0.422476	0.114844	7.910906		0.347826	0.27959	0	0.599647		0.959024	0.438596	2.755906		0	1.401869	3.333333	0	0	6.666667	1.282051	1.054852		0	0	0	2.290076	6.060606	2.793296		0.452489	0.60241	0.33557	0	0	0.414508	0.561798		0.318471	0.305006	0.261666	2.90837		0.315457	0.629921	0.334076	0.556328		1.07362
Mast	0.695652	0.506971	2.497847	0.128008		0.695652	1.11836	0.648649	1.234568		1.133391	0.877193	0.787402		7.692308	0.46729	1.666667	0	0	0	0	1.687764		0	0	1.449275	0.763359	3.030303	4.469274		2.262443	2.409639	14.7651	17.4359	0	4.663212	4.494382		0.636943	0.199832	4.579154	0.049574		0.630915	1.706037	0.501114	0.69541		1.457055
Monocytes	6.26087	3.675539	4.794717	4.454685		6.26087	0	0.756757	1.587302		2.615519	2.192982	1.406074		0	1.401869	1.388889	0	0.980392	8.888889	0	0.632911		7.142857	1.265823	1.449275	1.526718	3.030303	2.234637		2.262443	1.204819	2.348993	5.641026	0	0.725389	1.123596		0.955414	0.399663	0.305277	0.561844		0.946372	0.944882	0	0.139082		3.680982
Myofibroblasts	0	0.042248	0.028711	0		0	0.27959	0	0.070547		0.087184	0.438596	0.309336		0	0	1.111111	0	0.980392	0	1.282051	1.054852		0	1.265823	1.449275	0	0	1.117318		0	0	0.33557	0.512821	1.754386	0.829016	0		0	0.04207	0.043611	0.016525		0	0	0.111359	0		0.076687
Pericytes	1.73913	1.140684	0.803905	0.755248		1.73913	3.075489	2.594595	1.305115		5.579773	0.877193	1.209224		0	4.205607	5	0	2.941176	0	2.564103	1.898734		2.380952	7.594937	0	1.526718	6.060606	7.26257		1.357466	1.204819	6.040268	5.641026	7.017544	9.015544	8.426966		0.636943	0.799327	2.006106	0.322234		0.630915	2.887139	1.336303	0.69541		1.610429
Secretory	9.217391	10.89987	23.80132	10.84229		9.217391	7.735322	30.48649	19.04762		17.69834	18.64035	16.08549		0	2.336449	0	0	1.960784	0	0	0.21097		2.380952	1.265823	0	0	0	0		0.904977	0.60241	0	0.512821	0	0.310881	0		2.229299	0.788809	1.046664	2.503512		2.208202	1.049869	3.507795	1.668985		0.53681
Ciliated	1.217391	5.999155	4.995693	2.713774		1.217391	14.53868	10.37838	26.63139		13.16478	9.210526	13.55456		0	0	0	0	0	0	0	0.21097		0	3.797468	0	0	0	0		0	0	0.33557	0	0	0	0		1.273885	0.157762	0.218055	0.297447		1.26183	0.314961	3.89755	0.139082		0
Suprabasal	9.565217	26.57372	24.63394	25.62724		9.565217	1.95713	5.513514	6.631393		2.179599	0.657895	0.478065		0	0	0	0	0	0	0	0		0	0	0	0	0	0		0	0	0	0	0	0.207254	0.561798		0	0.12621	0.087222	0.297447		0	0.183727	0.77951	0		0.153374
Basal	1.043478	6.168145	8.584554	3.801843		1.043478	5.405405	5.945946	6.525573		1.394943	0	0.365579		0	0	0	0	0	0	0	0		0	0	0	0	0	0		0	0	0.33557	0.512821	0	0.103627	0		0.318471	0.115692	0.305277	0.173511		0.315457	0.15748	1.280624	0.139082		0.076687
Epithelial other	5.391304	3.041825	4.191789	1.433692		5.391304	4.566636	5.189189	7.301587		4.707934	1.535088	2.305962		0	0.46729	0	0	0	0	0	0.421941		4.761905	1.265823	1.449275	0	0	0		0.904977	0	1.006711	1.538462	0	2.072539	1.123596		3.821656	0.683635	0.828609	2.106916		3.785489	1.469816	1.670379	0.973574		0.613497
Serous	0	0.380228	0.057422	0		0	0	0	0		0	0	0		0	0	0	0	0	0	0	0		0	0	0	0	0	0		0	0	0.671141	5.128205	0	0.103627	0		4.458599	16.08119	23.98604	5.519293		4.416404	3.858268	15.70156	5.006954		0
SMG intermediate	0.869565	3.210815	0.947459	1.958525		0.869565	1.67754	2.378378	1.375661		0.697472	0	0.140607		0	0.934579	0	0	0	2.222222	0	0		0	1.265823	0	0	0	0.558659		0	0	2.348993	4.102564	1.754386	1.761658	0.561798		11.46497	18.42659	10.3358	20.18508		11.35647	16.92913	15.20045	18.35883		0.306748
Mucous	0.695652	1.056189	0.401952	0.076805		0.695652	0.27959	2.162162	0.670194		0.087184	0	0		0	0	0	0	0	0	0	0		0	0	0	0	0	0		0	0	0.671141	1.538462	0	0	0.561798		2.229299	14.34581	8.765809	9.675287		2.208202	4.146982	24.88864	31.57163		0
[truncated: 5 more columns]
