# Supplementary material for: Spatial single-cell atlas reveals regional variations in healthy and diseased human lung
Source: Nat Commun. 2025 Nov 5;16:9745. doi: 10.1038/s41467-025-65704-0 (PMC12589588; doi:10.1038/s41467-025-65704-0)
Supplement: Supplementary file 6 — Source data [file 41467_2025_65704_MOESM6_ESM.zip › Source_Data_Figure_2D.csv]

	Peri-tracheal (Trachea)				Peri-SMG (Trachea)				Peribronchial (Proximal lung)					Peri-SMG (Proximal lung)					Peribronchial (Distal lung)					Alveolar (Distal lung)
Smooth muscle*	6.486758	3.062787	4.589193		6.310433	9.202312	3.046697		20.55485	23.4375	20.4918	30.60278		11.41141	1.920573	5.676856	3.472222		16.56516	2.123142	26.39692	10.44177		3.455285	1.950931	3.844086	3.215686
Fibroblasts alv RGCC*	4.307744	0	0		4.631043	0	0		0.126103	0.120192	2.033599	3.24575		0.900901	1.139323	4.832215	2.430556		6.699147	16.13588	14.83622	4.819277		12.38768	7.981082	19.4086	9.254902
Fibroblasts adv TIMP1	4.106604	19.67841	0		0.992366	4.439306	0		11.2232	0.841346	0.884173	0.15456		3.003003	1.529948	2.95302	0.347222		0.081202	4.670913	0.423892	5.823293		0.149765	2.660361	0.188172	6.980392
Fibroblasts pb/pv FBLN1	14.96815	2.603369	26.47422		6.234097	18.12717	16.11617		6.68348	2.163462	11.74863	13.7558		15.01502	11.29557	9.461426	12.32639		14.85993	5.201699	11.25241	14.25703		5.027813	5.143364	1.290323	14.58824
Myoepithelial	0	0.07657	0		0	3.213873	8.542141		2.143758	0	0	0.15456		11.71171	0	0	3.298611		0	0	0	0		0	0	0	0
Endothelial pulm ven/art/cap	19.46027	21.05666	18.94893		4.987277	2.312139	26.33827		0	0	0	0		0	0	0	0		0	0	0	0		0	0	0	0
Endothelial syst SPARCL1	0	0	0		0	0	0		6.557377	2.764423	2.367942	1.854714		1.501502	3.74349	1.310044	1.215278		15.75315	0	7.013487	5.62249		8.707745	0	1.397849	12.07843
Endothelial cap CLDN5*	0	0	0		0	0	0		5.422446	9.254808	0.819672	0.927357		3.903904	4.134115	0.727802	0.173611		1.948843	3.503185	2.928709	7.429719		24.71117	21.7854	24.4086	8.235294
Endothelial lymphatic	0	0	0		0	0	0		6.557377	0	0.637523	1.968504		4.204204	0	1.892285	2.48227		0	0	0	0.803213		0	0	0	0.941176
Schwann-like cells	0	0	0		0	0	0		0	0.841346	0.273224	5.100464		0	0.651042	0	5.381944		0	0	0	0		0	0	0	0
Mast	1.42474	0.689127	0		1.119593	3.16763	0		0	3.605769	0.091075	0		0	3.710938	0.14556	0		0.162404	4.246285	0.924855	0.401606		0.149765	1.832693	0.107527	0.705882
Monocytes	0	0	6.612386		0	0	2.875854		0	0	0.728597	0		0	0	1.164483	0		0.040601	3.397028	0.924855	0		0.427899	3.428909	10.02688	0
Macrophages gen	2.665102	0	9.474463		1.78117	0	7.574032		4.161412	0.480769	0.091075	0.984252		2.402402	0.976563	0.727802	0.531915		0	2.760085	8.208092	1.405622		0	2.778599	5.053763	3.921569
Macrophages APOE	0	0	0		0	0	0		0	0	0	0		0	0	0	0		8.972797	0.955414	0.88632	3.212851		21.90843	0.857227	0.403226	5.803922
T lymphocytes	3.938988	0	17.66593		2.620865	2.543353	10.30752		0	1.682692	9.107468	1.391036		0	7.519531	20.9607	4.340278		3.613479	0.849257	10.01927	4.618474		1.369277	0.945906	8.44086	2.27451
NK cells	0	0.612557	5.92154		0	0.809249	11.70273		0	1.201923	0.091075	0		0	1.106771	0.291121	0		0	0	0	0		0	0	0	0.392157
Immune nan	18.47134	4.74732	0		24.78372	9.734104	0		15.63682	16.46635	8.378871	7.264297		19.21922	20.80078	4.657933	2.430556		9.216403	1.592357	0	0		12.82627	1.744014	0	0.078431
