# Supplementary material for: Spatial single-cell atlas reveals regional variations in healthy and diseased human lung
Source: Nat Commun. 2025 Nov 5;16:9745. doi: 10.1038/s41467-025-65704-0 (PMC12589588; doi:10.1038/s41467-025-65704-0)
Supplement: Supplementary file 6 — Source data [file 41467_2025_65704_MOESM6_ESM.zip › Source_Data_Figure_3A.csv]

Area	Donor	Basal	Suprabasal	Epithelial nan	Ionocytes	Neuroendocrine	Rare tuft-like	Tuft	Squamous-like	Secretory	Deuterosomal	Ciliated
Trachea	1	340	2090	577	0	10	2	5	22	1269	11	276
	2	170	692	162	1	5	1	0	1	370	7	165
	3	316	893	181	1	8	0	0	82	946	157	189
	4	671	868	587	4	34	4	0	7	1821	496	2100
Proximal lung	1	261	261	386	0	15	1	7	1	773	22	1057
	2	120	62	231	0	5	1	3	0	210	22	324
	3	112	112	132	0	8	1	0	0	477	22	249
	4	34	110	109	0	12	0	2	0	198	10	42
Distal lung	1	47	76	343	1	47	2	4	1	1473	10	1503
	2	14	33	94	3	2	1	1	0	335	5	92
	2	35	111	218	8	3	2	1	0	701	13	212
	3	2	17	64	1	4	1	0	0	227	2	63
