# Supplementary material for: Spatial single-cell atlas reveals regional variations in healthy and diseased human lung
Source: Nat Commun. 2025 Nov 5;16:9745. doi: 10.1038/s41467-025-65704-0 (PMC12589588; doi:10.1038/s41467-025-65704-0)
Supplement: Supplementary file 6 — Source data [file 41467_2025_65704_MOESM6_ESM.zip › Source_Data_Figure_3B.csv]

	Trachea			Proximal lung			Distal lung					Results of 2-way ANOVA with repeated measures. Within each row, compare columns (simple effects within rows)
Donor	1	2	3	1	2	3	1	2	3			Number of families	161
S100A8	0.320441741	0.336844	0.193416543	0.039121488	0.052406036	0.014029592	0.009206584	0.016980494	0.017553			Number of comparisons per family	3
SPRR1B	0.434964885	0.036094	0.396653932	0.00711745	0.033981344	0	0.007760703	0.039037454	0.04439			Alpha	0.05
SPRR3	0.179901029	0.168206	0.468417404	0.010203164	0.032475791	0.045209197	0.014833726	0.02984631	0.050908			Tukey's multiple comparisons test	Mean Diff.	95.00% CI of diff.	Below threshold?	Summary	Adjusted P Value
KRT5	0.30452915	0.238935	0.200969201	0.070523195	0.102693207	0.050322896	0.005661119	0.01762815	0.008738
SERPINB3	0.146136767	0.475471	0.069716024	0.048977943	0.042090994	0.166831331	0.006408531	0.040294787	0.004073			MUC5AC
MSLN	0.264858962	0.093562	0.334693217	0.029379118	0.1052001	0.068647463	0.004004289	0.080568601	0.019086			Trachea vs. Proximal	-0.2586	-1.540 to 1.023	No	ns	0.5628
S100A2	0.444535353	0.190087	0.10301069	0.039544165	0.041624867	0.025868539	0.040741462	0.099052114	0.015536			Trachea vs. Distal	0.01594	-0.03910 to 0.07097	No	ns	0.3851
PRSS23	0.091940712	0.274556	0.21882023	0.109509566	0.176237954	0.051112281	0.008049891	0.013497369	0.056276			Proximal vs. Distal	0.2745	-0.9983 to 1.547	No	ns	0.53
KRT15	0.152652471	0.180114	0.204580469	0.069015141	0.07225962	0.206213264	0.025084173	0.049806709	0.040274
S100P	0.246796361	0.11499	0.23168977	0.066623598	0.041980861	0.112386736	0.060475905	0.051937011	0.073119			BPIFB1
BPIFB1	0.016251572	0.114924	0.11781073	0.246658815	0.050537997	0.355431238	0.082476732	0.012700096	0.003209			Trachea vs. Proximal	-0.1345	-0.7206 to 0.4515	No	ns	0.4989
MUC5B	0.023246367	0.187217	0.10817565	0.137073147	0.048702364	0.296616402	0.016684064	0.139872063	0.042413			Trachea vs. Distal	0.0502	-0.2934 to 0.3938	No	ns	0.7104
SLPI	0.071356644	0.099711	0.093981944	0.174003405	0.195463853	0.140140002	0.091349352	0.075445213	0.058549			Proximal vs. Distal	0.1847	-0.3533 to 0.7228	No	ns	0.3082
TFF3	0.049616423	0.110076	0.098488096	0.125103483	0.177412991	0.195521644	0.040517809	0.095111521	0.108152
CAPS	0.018115973	0.051647	0.027177346	0.166044845	0.156084783	0.150696926	0.146267055	0.151544818	0.132421			APOE
SERPINA1	0.048720245	0.064687	0.062257268	0.033084744	0.083737212	0.105972426	0.142560825	0.266726754	0.192254			Trachea vs. Proximal	-0.1572	-0.9299 to 0.6155	No	ns	0.5589
PCSK1N	0.038537732	0.045083	0.048402015	0.071838811	0.06116932	0.091235518	0.237488788	0.200773569	0.205471			Trachea vs. Distal	0.006796	-0.06542 to 0.07901	No	ns	0.8552
STEAP4	0.04011296	0.025625	0.058067977	0.048633997	0.133689026	0.048975539	0.179978536	0.07274876	0.392169			Proximal vs. Distal	0.164	-0.5409 to 0.8689	No	ns	0.4922
RNASE1	0.016961071	0.017193	0.06079384	0.017996804	0.00566528	0.02300251	0.170787406	0.340596908	0.347003
MGP	0.017200116	0.022049	0.010298537	0.016959617	0.075369697	0.01417856	0.266104129	0.181358402	0.396482			GRID2
SFTPB	0.001741687	0.004467	0.00481543	0.004624726	0.004416031	0.005122924	0.201707771	0.466724776	0.306379			Trachea vs. Proximal	-0.1206	-1.135 to 0.8941	No	ns	0.7875
												Trachea vs. Distal	0.04264	-0.08568 to 0.1710	No	ns	0.3224
												Proximal vs. Distal	0.1632	-0.7233 to 1.050	No	ns	0.6073
												RGS13
												Trachea vs. Proximal	-0.06783	-0.7579 to 0.6223	No	ns	0.8442
												Trachea vs. Distal	0.06699	-0.05097 to 0.1850	No	ns	0.1402
												Proximal vs. Distal	0.1348	-0.4395 to 0.7092	No	ns	0.4878
												TPM2
												Trachea vs. Proximal	-0.1348	-0.8730 to 0.6033	No	ns	0.611
												Trachea vs. Distal	-0.002023	-0.1397 to 0.1356	No	ns	0.9959
												Proximal vs. Distal	0.1328	-0.4698 to 0.7354	No	ns	0.5192
												CPA3
												Trachea vs. Proximal	-0.07264	-0.6288 to 0.4835	No	ns	0.7543
												Trachea vs. Distal	0.03568	-0.1531 to 0.2245	No	ns	0.5948
												Proximal vs. Distal	0.1083	-0.6281 to 0.8447	No	ns	0.7077
												FXYD1
												Trachea vs. Proximal	-0.1572	-0.8190 to 0.5045	No	ns	0.4817
												Trachea vs. Distal	-0.05079	-0.2392 to 0.1377	No	ns	0.4195
												Proximal vs. Distal	0.1064	-0.3707 to 0.5836	No	ns	0.5132
												CDC20B
												Trachea vs. Proximal	0.04438	-0.7055 to 0.7943	No	ns	0.9372
												Trachea vs. Distal	0.1463	-0.6094 to 0.9021	No	ns	0.5831
												Proximal vs. Distal	0.1019	-0.1269 to 0.3308	No	ns	0.2094
												SLPI
												Trachea vs. Proximal	-0.08152	-0.1863 to 0.02329	No	ns	0.08
												Trachea vs. Distal	0.01324	-0.08646 to 0.1129	No	ns	0.7482
												Proximal vs. Distal	0.09475	0.02032 to 0.1692	Yes	*	0.0315
												MUC5B
												Trachea vs. Proximal	-0.05458	-0.6373 to 0.5281	No	ns	0.8564
												Trachea vs. Distal	0.03989	-0.06315 to 0.1429	No	ns	0.2596
												Proximal vs. Distal	0.09447	-0.4978 to 0.6867	No	ns	0.6731
												PRSS23
												Trachea vs. Proximal	0.08282	-0.2355 to 0.4012	No	ns	0.4368
												Trachea vs. Distal	0.1692	-0.1327 to 0.4711	No	ns	0.1435
												Proximal vs. Distal	0.08635	-0.2026 to 0.3753	No	ns	0.3703
												TFF3
												Trachea vs. Proximal	-0.07995	-0.1321 to -0.02777	Yes	*	0.0219
												Trachea vs. Distal	0.0048	-0.03895 to 0.04855	No	ns	0.8131
												Proximal vs. Distal	0.08475	0.07612 to 0.09338	Yes	****	<0.0001
												CLC
												Trachea vs. Proximal	-0.002165	-0.6049 to 0.6006	No	ns	0.9998
												Trachea vs. Distal	0.07755	-0.2131 to 0.3682	No	ns	0.4245
												Proximal vs. Distal	0.07971	-0.2832 to 0.4426	No	ns	0.5209
												HPGD
												Trachea vs. Proximal	-0.05244	-0.7449 to 0.6400	No	ns	0.9012
												Trachea vs. Distal	0.02716	-0.2735 to 0.3279	No	ns	0.8651
												Proximal vs. Distal	0.0796	-0.3386 to 0.4978	No	ns	0.5914
												KRT15
												Trachea vs. Proximal	0.06329	-0.1323 to 0.2589	No	ns	0.3341
												Trachea vs. Distal	0.1407	0.07112 to 0.2103	Yes	*	0.0127
												Proximal vs. Distal	0.07744	-0.1858 to 0.3406	No	ns	0.3776
												HLA-DQA1
												Trachea vs. Proximal	-0.04973	-0.4049 to 0.3054	No	ns	0.7276
												Trachea vs. Distal	0.02167	-0.1921 to 0.2354	No	ns	0.8358
												Proximal vs. Distal	0.07139	-0.2706 to 0.4134	No	ns	0.5462
												FCGR3B
												Trachea vs. Proximal	0.01611	-0.4652 to 0.4974	No	ns	0.979
												Trachea vs. Distal	0.0858	-0.1552 to 0.3268	No	ns	0.293
												Proximal vs. Distal	0.06969	-0.1743 to 0.3137	No	ns	0.3916
												DDIT4
												Trachea vs. Proximal	0.05913	-0.1933 to 0.3116	No	ns	0.4889
												Trachea vs. Distal	0.1288	-0.2555 to 0.5131	No	ns	0.3186
												Proximal vs. Distal	0.06968	-0.07347 to 0.2128	No	ns	0.1816
												SERPINB3
												Trachea vs. Proximal	0.1445	-0.7683 to 1.057	No	ns	0.6765
												Trachea vs. Distal	0.2135	-0.4514 to 0.8784	No	ns	0.3375
												Proximal vs. Distal	0.06904	-0.2156 to 0.3536	No	ns	0.4714
												JUN
												Trachea vs. Proximal	-0.05095	-0.4759 to 0.3740	No	ns	0.7846
												Trachea vs. Distal	0.01676	-0.3800 to 0.4135	No	ns	0.967
												Proximal vs. Distal	0.06771	-0.2447 to 0.3801	No	ns	0.5276
												DCN
												Trachea vs. Proximal	-0.08604	-0.5689 to 0.3968	No	ns	0.6228
												Trachea vs. Distal	-0.02146	-0.1276 to 0.08468	No	ns	0.562
												Proximal vs. Distal	0.06459	-0.3247 to 0.4539	No	ns	0.6557
												KRT5
												Trachea vs. Proximal	0.1736	-0.005874 to 0.3531	No	ns	0.0533
												Trachea vs. Distal	0.2375	0.04999 to 0.4250	Yes	*	0.0318
												Proximal vs. Distal	0.06384	-0.01016 to 0.1378	No	ns	0.066
												CD52
												Trachea vs. Proximal	-0.1263	-1.104 to 0.8517	No	ns	0.7585
												Trachea vs. Distal	-0.06711	-0.2977 to 0.1635	No	ns	0.3826
												Proximal vs. Distal	0.05919	-0.6952 to 0.8136	No	ns	0.8947
												PBK
												Trachea vs. Proximal	-0.04633	-0.3300 to 0.2374	No	ns	0.6628
												Trachea vs. Distal	0.01243	-0.1886 to 0.2135	No	ns	0.9319
												Proximal vs. Distal	0.05875	-0.3771 to 0.4946	No	ns	0.7424
												C1QA
												Trachea vs. Proximal	-0.1006	-0.6525 to 0.4513	No	ns	0.6121
												Trachea vs. Distal	-0.05016	-0.1943 to 0.09399	No	ns	0.3026
												Proximal vs. Distal	0.05044	-0.4314 to 0.5322	No	ns	0.8268
												LYZ
												Trachea vs. Proximal	0.1059	-0.2972 to 0.5089	No	ns	0.4321
												Trachea vs. Distal	0.1556	-0.2618 to 0.5729	No	ns	0.2744
												Proximal vs. Distal	0.04973	-0.09416 to 0.1936	No	ns	0.3055
												CD24
												Trachea vs. Proximal	-0.08131	-0.3407 to 0.1781	No	ns	0.3484
												Trachea vs. Distal	-0.03577	-0.3553 to 0.2838	No	ns	0.8069
												Proximal vs. Distal	0.04554	-0.4540 to 0.5450	No	ns	0.8629
												RHOB
												Trachea vs. Proximal	-0.04406	-0.1979 to 0.1098	No	ns	0.3904
												Trachea vs. Distal	-0.00435	-0.05023 to 0.04153	No	ns	0.8534
												Proximal vs. Distal	0.03971	-0.1591 to 0.2386	No	ns	0.568
												ZFP36
												Trachea vs. Proximal	-0.03275	-0.6306 to 0.5651	No	ns	0.9457
												Trachea vs. Distal	0.005313	-0.4198 to 0.4304	No	ns	0.997
												Proximal vs. Distal	0.03806	-0.2535 to 0.3296	No	ns	0.7545
												C3
												Trachea vs. Proximal	-0.01863	-0.06310 to 0.02584	No	ns	0.2305
												Trachea vs. Distal	0.01936	-0.1859 to 0.2247	No	ns	0.8548
												Proximal vs. Distal	0.03799	-0.1583 to 0.2342	No	ns	0.5832
												BMX
												Trachea vs. Proximal	0.08034	-0.4684 to 0.6291	No	ns	0.7096
												Trachea vs. Distal	0.1165	-0.3173 to 0.5503	No	ns	0.4212
												Proximal vs. Distal	0.03615	-0.09604 to 0.1683	No	ns	0.4124
												SLC2A1
												Trachea vs. Proximal	-0.03209	-0.3153 to 0.2511	No	ns	0.8031
												Trachea vs. Distal	0.001446	-0.05016 to 0.05305	No	ns	0.9852
												Proximal vs. Distal	0.03353	-0.2971 to 0.3642	No	ns	0.8358
												MSLN
												Trachea vs. Proximal	0.1633	-0.3546 to 0.6812	No	ns	0.3456
												Trachea vs. Distal	0.1965	-0.3519 to 0.7449	No	ns	0.2904
												Proximal vs. Distal	0.03319	-0.01505 to 0.08143	No	ns	0.1
												IFI27
												Trachea vs. Proximal	0.03293	-0.5120 to 0.5779	No	ns	0.9347
												Trachea vs. Distal	0.06603	-0.3096 to 0.4417	No	ns	0.6291
												Proximal vs. Distal	0.0331	-0.2262 to 0.2924	No	ns	0.7626
												PLD5
												Trachea vs. Proximal	-0.05205	-0.8097 to 0.7056	No	ns	0.9172
												Trachea vs. Distal	-0.01957	-0.3855 to 0.3463	No	ns	0.9481
												Proximal vs. Distal	0.03248	-0.3613 to 0.4262	No	ns	0.8849
												AGER
												Trachea vs. Proximal	-0.04842	-0.5166 to 0.4198	No	ns	0.8303
												Trachea vs. Distal	-0.01734	-0.2520 to 0.2173	No	ns	0.9054
												Proximal vs. Distal	0.03108	-0.2123 to 0.2745	No	ns	0.7626
												CXCR2
												Trachea vs. Proximal	0.01822	-0.3057 to 0.3422	No	ns	0.9429
												Trachea vs. Distal	0.04777	-0.02522 to 0.1208	No	ns	0.1094
												Proximal vs. Distal	0.02955	-0.2340 to 0.2931	No	ns	0.8064
												TSC22D3
												Trachea vs. Proximal	-0.09912	-0.7420 to 0.5437	No	ns	0.6879
												Trachea vs. Distal	-0.07016	-0.3704 to 0.2301	No	ns	0.49
												Proximal vs. Distal	0.02896	-0.3139 to 0.3719	No	ns	0.88
												MT1A
												Trachea vs. Proximal	-0.009469	-0.2466 to 0.2276	No	ns	0.9704
												Trachea vs. Distal	0.01884	-0.4130 to 0.4507	No	ns	0.9649
												Proximal vs. Distal	0.0283	-0.4519 to 0.5085	No	ns	0.9377
												GZMB
												Trachea vs. Proximal	-0.05679	-0.6722 to 0.5586	No	ns	0.86
												Trachea vs. Distal	-0.02978	-0.4535 to 0.3940	No	ns	0.9137
												Proximal vs. Distal	0.02701	-0.2235 to 0.2775	No	ns	0.8182
												KRT17
												Trachea vs. Proximal	0.02311	-0.3022 to 0.3485	No	ns	0.912
												Trachea vs. Distal	0.04472	-0.1223 to 0.2117	No	ns	0.4228
												Proximal vs. Distal	0.02161	-0.1368 to 0.1800	No	ns	0.738
												S100A8
												Trachea vs. Proximal	0.2484	0.04510 to 0.4517	Yes	*	0.0341
												Trachea vs. Distal	0.269	-0.005690 to 0.5437	No	ns	0.052
												Proximal vs. Distal	0.02061	-0.05108 to 0.09229	No	ns	0.3886
												CDH2
												Trachea vs. Proximal	-0.04727	-0.3433 to 0.2487	No	ns	0.6726
												Trachea vs. Distal	-0.02984	-0.1233 to 0.06357	No	ns	0.3398
												Proximal vs. Distal	0.01743	-0.2399 to 0.2748	No	ns	0.9194
												GPR183
												Trachea vs. Proximal	-0.04493	-0.3084 to 0.2186	No	ns	0.6432
												Trachea vs. Distal	-0.02861	-0.1455 to 0.08830	No	ns	0.467
												Proximal vs. Distal	0.01632	-0.3302 to 0.3629	No	ns	0.9593
												WFDC2
												Trachea vs. Proximal	0.011	-0.3712 to 0.3932	No	ns	0.9844
												Trachea vs. Distal	0.02536	-0.007209 to 0.05793	No	ns	0.0799
												Proximal vs. Distal	0.01436	-0.3755 to 0.4042	No	ns	0.9747
												CAPS
												Trachea vs. Proximal	-0.1253	-0.1994 to -0.05115	Yes	*	0.0181
												Trachea vs. Distal	-0.1111	-0.1621 to -0.06005	Yes	*	0.011
												Proximal vs. Distal	0.0142	-0.01436 to 0.04276	No	ns	0.1755
												IER2
												Trachea vs. Proximal	-0.09786	-0.5266 to 0.3309	No	ns	0.5017
												Trachea vs. Distal	-0.08519	-0.4682 to 0.2978	No	ns	0.5147
												Proximal vs. Distal	0.01267	-0.1483 to 0.1736	No	ns	0.894
												S100P
												Trachea vs. Proximal	0.1242	-0.05863 to 0.3070	No	ns	0.1024
												Trachea vs. Distal	0.136	-0.08394 to 0.3559	No	ns	0.121
												Proximal vs. Distal	0.01182	-0.07354 to 0.09718	No	ns	0.732
												FCN3
												Trachea vs. Proximal	-0.03236	-0.4872 to 0.4225	No	ns	0.9117
												Trachea vs. Distal	-0.02375	-0.6877 to 0.6402	No	ns	0.9761
												Proximal vs. Distal	0.008612	-0.2015 to 0.2188	No	ns	0.9689
												SAT1
												Trachea vs. Proximal	0.1134	-0.1779 to 0.4046	No	ns	0.2575
												Trachea vs. Distal	0.1207	-0.1462 to 0.3876	No	ns	0.2044
												Proximal vs. Distal	0.00737	-0.08004 to 0.09478	No	ns	0.8804
												MKI67
												Trachea vs. Proximal	-0.03519	-0.7398 to 0.6694	No	ns	0.9545
												Trachea vs. Distal	-0.03222	-0.6320 to 0.5675	No	ns	0.9477
												Proximal vs. Distal	0.002972	-0.1020 to 0.1079	No	ns	0.9849
												AGR2
												Trachea vs. Proximal	0.02415	-0.2015 to 0.2498	No	ns	0.8205
												Trachea vs. Distal	0.02686	-0.07850 to 0.1322	No	ns	0.4468
												Proximal vs. Distal	0.00271	-0.1422 to 0.1476	No	ns	0.9934
												VSIG2
												Trachea vs. Proximal	-0.001705	-0.3150 to 0.3116	No	ns	0.9994
												Trachea vs. Distal	-0.0006895	-0.1841 to 0.1827	No	ns	0.9997
												Proximal vs. Distal	0.001015	-0.2727 to 0.2747	No	ns	0.9997
												VIM
												Trachea vs. Proximal	-0.04363	-0.5206 to 0.4333	No	ns	0.8621
												Trachea vs. Distal	-0.04354	-0.1717 to 0.08457	No	ns	0.3126
												Proximal vs. Distal	0.00008709	-0.4006 to 0.4008	No	ns	>0.9999
												GPM6B
												Trachea vs. Proximal	0.003773	-0.1964 to 0.2040	No	ns	0.9933
												Trachea vs. Distal	0.0037	-0.4029 to 0.4103	No	ns	0.9984
												Proximal vs. Distal	-0.00007318	-0.2274 to 0.2273	No	ns	>0.9999
												CLDN5
												Trachea vs. Proximal	-0.0245	-0.2413 to 0.1923	No	ns	0.8039
												Trachea vs. Distal	-0.02469	-0.2156 to 0.1662	No	ns	0.7578
												Proximal vs. Distal	-0.0001951	-0.1156 to 0.1152	No	ns	>0.9999
												ACAN
												Trachea vs. Proximal	-0.01655	-0.4291 to 0.3960	No	ns	0.9701
												Trachea vs. Distal	-0.01806	-0.1514 to 0.1153	No	ns	0.7406
												Proximal vs. Distal	-0.001515	-0.4962 to 0.4931	No	ns	0.9998
												HLA-DPA1
												Trachea vs. Proximal	-0.0238	-0.06133 to 0.01373	No	ns	0.1157
												Trachea vs. Distal	-0.02605	-0.1651 to 0.1130	No	ns	0.5991
												Proximal vs. Distal	-0.002249	-0.1345 to 0.1300	No	ns	0.9945
												ATP6V0B
												Trachea vs. Proximal	-0.02081	-0.2202 to 0.1786	No	ns	0.8278
												Trachea vs. Distal	-0.02331	-0.1633 to 0.1167	No	ns	0.6542
												Proximal vs. Distal	-0.002499	-0.1472 to 0.1422	No	ns	0.9943
												SPRR3
												Trachea vs. Proximal	0.2429	-0.2914 to 0.7771	No	ns	0.2028
												Trachea vs. Distal	0.2403	-0.2836 to 0.7642	No	ns	0.1999
												Proximal vs. Distal	-0.002567	-0.01798 to 0.01285	No	ns	0.6539
												CAV1
												Trachea vs. Proximal	0.03303	-0.1346 to 0.2007	No	ns	0.5745
												Trachea vs. Distal	0.02902	-0.04713 to 0.1052	No	ns	0.2657
												Proximal vs. Distal	-0.004013	-0.1337 to 0.1257	No	ns	0.982
												TIMP1
												Trachea vs. Proximal	0.05032	-0.3511 to 0.4518	No	ns	0.7692
												Trachea vs. Distal	0.04565	-0.2428 to 0.3341	No	ns	0.6766
												Proximal vs. Distal	-0.004672	-0.1288 to 0.1195	No	ns	0.9736
												CPA
												Trachea vs. Proximal	0.04054	-0.4039 to 0.4850	No	ns	0.8628
												Trachea vs. Distal	0.03541	-0.3613 to 0.4321	No	ns	0.8678
												Proximal vs. Distal	-0.005123	-0.1633 to 0.1531	No	ns	0.9803
												CCL5
												Trachea vs. Proximal	0.1681	-0.4287 to 0.7650	No	ns	0.3982
												Trachea vs. Distal	0.1608	-0.2852 to 0.6067	No	ns	0.2879
												Proximal vs. Distal	-0.007357	-0.2178 to 0.2030	No	ns	0.9771
												RAMP2
												Trachea vs. Proximal	0.01114	-0.3921 to 0.4144	No	ns	0.9856
												Trachea vs. Distal	0.0033	-0.3271 to 0.3337	No	ns	0.9981
												Proximal vs. Distal	-0.007845	-0.4389 to 0.4233	No	ns	0.9937
												HLA-DRB1
												Trachea vs. Proximal	-0.01184	-0.2696 to 0.2459	No	ns	0.9612
												Trachea vs. Distal	-0.02145	-0.1151 to 0.07219	No	ns	0.5
												Proximal vs. Distal	-0.009608	-0.3565 to 0.3373	No	ns	0.9855
												RPS29
												Trachea vs. Proximal	0.01092	-0.1438 to 0.1656	No	ns	0.913
												Trachea vs. Distal	0.0004064	-0.2121 to 0.2129	No	ns	>0.9999
												Proximal vs. Distal	-0.01052	-0.3773 to 0.3563	No	ns	0.9845
												PRR4
												Trachea vs. Proximal	0.04508	-0.3314 to 0.4215	No	ns	0.785
												Trachea vs. Distal	0.03119	-0.08657 to 0.1489	No	ns	0.4281
												Proximal vs. Distal	-0.01389	-0.2972 to 0.2694	No	ns	0.956
												CD74
												Trachea vs. Proximal	-0.03021	-0.1621 to 0.1017	No	ns	0.4999
												Trachea vs. Distal	-0.04623	-0.1011 to 0.008682	No	ns	0.0691
												Proximal vs. Distal	-0.01602	-0.1916 to 0.1595	No	ns	0.8627
												S100A2
												Trachea vs. Proximal	0.2102	-0.3762 to 0.7966	No	ns	0.2903
												Trachea vs. Distal	0.1941	-0.4236 to 0.8118	No	ns	0.3472
												Proximal vs. Distal	-0.0161	-0.1394 to 0.1072	No	ns	0.7544
												SPRR1B
												Trachea vs. Proximal	0.2755	-0.5315 to 1.083	No	ns	0.3107
												Trachea vs. Distal	0.2588	-0.5227 to 1.040	No	ns	0.3238
												Proximal vs. Distal	-0.0167	-0.09861 to 0.06522	No	ns	0.558
												ASCL3
												Trachea vs. Proximal	0.01823	-0.2640 to 0.3004	No	ns	0.9261
												Trachea vs. Distal	0.0009887	-0.4050 to 0.4069	No	ns	0.9999
												Proximal vs. Distal	-0.01724	-0.5988 to 0.5643	No	ns	0.9835
												TOP2A
												Trachea vs. Proximal	0.1328	-0.09338 to 0.3590	No	ns	0.1324
												Trachea vs. Distal	0.1139	-0.3152 to 0.5431	No	ns	0.4268
												Proximal vs. Distal	-0.01886	-0.2219 to 0.1842	No	ns	0.8586
												GNLY
												Trachea vs. Proximal	0.01684	-0.4137 to 0.4473	No	ns	0.9716
												Trachea vs. Distal	-0.003863	-0.08660 to 0.07887	No	ns	0.96
												Proximal vs. Distal	-0.0207	-0.3697 to 0.3283	No	ns	0.937
												CD3D
												Trachea vs. Proximal	-0.01386	-0.1035 to 0.07577	No	ns	0.6867
												Trachea vs. Distal	-0.03494	-0.1306 to 0.06067	No	ns	0.2823
												Proximal vs. Distal	-0.02109	-0.1928 to 0.1506	No	ns	0.7763
												C1QC
												Trachea vs. Proximal	-0.02522	-0.3486 to 0.2981	No	ns	0.8958
												Trachea vs. Distal	-0.04642	-0.2957 to 0.2029	No	ns	0.6019
												Proximal vs. Distal	-0.0212	-0.1865 to 0.1441	No	ns	0.761
												EDNRB
												Trachea vs. Proximal	-0.02054	-0.2616 to 0.2205	No	ns	0.8781
												Trachea vs. Distal	-0.04195	-0.4024 to 0.3185	No	ns	0.7945
												Proximal vs. Distal	-0.0214	-0.1409 to 0.09811	No	ns	0.6204
												EPCAM
												Trachea vs. Proximal	-0.06711	-0.2226 to 0.08838	No	ns	0.2201
												Trachea vs. Distal	-0.08881	-0.3461 to 0.1685	No	ns	0.306
												Proximal vs. Distal	-0.0217	-0.4258 to 0.3824	No	ns	0.9477
												SCGB1A1
												Trachea vs. Proximal	0.0826	-0.2332 to 0.3984	No	ns	0.4341
												Trachea vs. Distal	0.06009	-0.2995 to 0.4196	No	ns	0.6523
												Proximal vs. Distal	-0.02251	-0.1216 to 0.07653	No	ns	0.5038
												GRP
												Trachea vs. Proximal	-0.04981	-0.2991 to 0.1995	No	ns	0.5677
												Trachea vs. Distal	-0.07243	-0.4352 to 0.2903	No	ns	0.5681
												Proximal vs. Distal	-0.02262	-0.5947 to 0.5494	No	ns	0.971
												HLA-DPB1
												Trachea vs. Proximal	-0.000761	-0.2502 to 0.2487	No	ns	0.9998
												Trachea vs. Distal	-0.02486	-0.1510 to 0.1013	No	ns	0.5745
												Proximal vs. Distal	-0.0241	-0.1592 to 0.1110	No	ns	0.6222
												ACKR1
												Trachea vs. Proximal	0.05126	-0.1378 to 0.2403	No	ns	0.4166
												Trachea vs. Distal	0.02668	-0.4482 to 0.5015	No	ns	0.943
												Proximal vs. Distal	-0.02458	-0.3131 to 0.2640	No	ns	0.8782
												ALDH1A3
												Trachea vs. Proximal	0.06852	-0.1155 to 0.2526	No	ns	0.2749
												Trachea vs. Distal	0.04339	-0.3819 to 0.4687	No	ns	0.8341
												Proximal vs. Distal	-0.02513	-0.2805 to 0.2302	No	ns	0.8438
												GADD45B
												Trachea vs. Proximal	0.00189	-0.06179 to 0.06557	No	ns	0.9834
												Trachea vs. Distal	-0.02457	-0.1454 to 0.09621	No	ns	0.5589
												Proximal vs. Distal	-0.02646	-0.1033 to 0.05034	No	ns	0.3067
												CHI3L1
												Trachea vs. Proximal	0.0783	-0.4469 to 0.6035	No	ns	0.7021
												Trachea vs. Distal	0.05101	-0.05885 to 0.1609	No	ns	0.1961
												Proximal vs. Distal	-0.02729	-0.4513 to 0.3967	No	ns	0.9266
												S100A4
												Trachea vs. Proximal	0.05671	-0.02642 to 0.1398	No	ns	0.1016
												Trachea vs. Distal	0.02853	-0.03387 to 0.09094	No	ns	0.2009
												Proximal vs. Distal	-0.02817	-0.1040 to 0.04762	No	ns	0.2755
												HLA-DRA
												Trachea vs. Proximal	0.03296	-0.1478 to 0.2137	No	ns	0.6119
												Trachea vs. Distal	0.004336	-0.1829 to 0.1916	No	ns	0.9898
												Proximal vs. Distal	-0.02863	-0.07933 to 0.02208	No	ns	0.1417
												SCEL
												Trachea vs. Proximal	0.04744	-0.3192 to 0.4140	No	ns	0.7577
												Trachea vs. Distal	0.01739	-0.4158 to 0.4506	No	ns	0.9701
												Proximal vs. Distal	-0.03005	-0.2233 to 0.1632	No	ns	0.6843
												AREG
												Trachea vs. Proximal	-0.0394	-0.5182 to 0.4394	No	ns	0.8854
												Trachea vs. Distal	-0.07099	-0.2453 to 0.1033	No	ns	0.2406
												Proximal vs. Distal	-0.03159	-0.3516 to 0.2885	No	ns	0.8431
												CD79A
												Trachea vs. Proximal	0.00256	-0.09790 to 0.1030	No	ns	0.9877
												Trachea vs. Distal	-0.0311	-0.1191 to 0.05693	No	ns	0.2962
												Proximal vs. Distal	-0.03366	-0.2217 to 0.1543	No	ns	0.6205
												MT-ND6
												Trachea vs. Proximal	0.03196	-0.4833 to 0.5472	No	ns	0.9315
												Trachea vs. Distal	-0.002115	-0.4869 to 0.4827	No	ns	0.9996
												Proximal vs. Distal	-0.03408	-0.1845 to 0.1163	No	ns	0.5054
												HES6
												Trachea vs. Proximal	0.04029	-0.1230 to 0.2036	No	ns	0.4629
												Trachea vs. Distal	0.004316	-0.08885 to 0.09748	No	ns	0.9606
												Proximal vs. Distal	-0.03598	-0.1121 to 0.04017	No	ns	0.1907
												ADIRF
												Trachea vs. Proximal	0.04986	-0.1457 to 0.2454	No	ns	0.4466
												Trachea vs. Distal	0.01357	-0.1339 to 0.1611	No	ns	0.8607
												Proximal vs. Distal	-0.03629	-0.1437 to 0.07117	No	ns	0.3154
												HSPB1
												Trachea vs. Proximal	0.116	-0.1131 to 0.3451	No	ns	0.1703
												Trachea vs. Distal	0.07939	-0.01995 to 0.1787	No	ns	0.0761
												Proximal vs. Distal	-0.03656	-0.2141 to 0.1410	No	ns	0.553
												CD3E
												Trachea vs. Proximal	-0.008889	-0.3926 to 0.3749	No	ns	0.9898
												Trachea vs. Distal	-0.05051	-0.3070 to 0.2060	No	ns	0.575
												Proximal vs. Distal	-0.04162	-0.1828 to 0.09960	No	ns	0.3768
												S100A11
												Trachea vs. Proximal	-0.02015	-0.1892 to 0.1489	No	ns	0.7864
												Trachea vs. Distal	-0.06477	-0.2979 to 0.1683	No	ns	0.4047
												Proximal vs. Distal	-0.04462	-0.3364 to 0.2472	No	ns	0.6915
												IGFBP7
												Trachea vs. Proximal	-0.08737	-0.5776 to 0.4028	No	ns	0.6226
												Trachea vs. Distal	-0.1346	-0.3025 to 0.03335	No	ns	0.0757
												Proximal vs. Distal	-0.0472	-0.3805 to 0.2861	No	ns	0.7232
												IFITM3
												Trachea vs. Proximal	0.0872	-0.3294 to 0.5038	No	ns	0.5449
												Trachea vs. Distal	0.03821	-0.3707 to 0.4471	No	ns	0.857
												Proximal vs. Distal	-0.049	-0.2979 to 0.1999	No	ns	0.5751
												MCEMP1
												Trachea vs. Proximal	0.04927	-0.2424 to 0.3409	No	ns	0.6474
												Trachea vs. Distal	-0.00003935	-0.3828 to 0.3827	No	ns	>0.9999
												Proximal vs. Distal	-0.04931	-0.2441 to 0.1455	No	ns	0.4503
												ANXA2
												Trachea vs. Proximal	0.03638	-0.09162 to 0.1644	No	ns	0.3939
												Trachea vs. Distal	-0.0143	-0.1326 to 0.1040	No	ns	0.7819
												Proximal vs. Distal	-0.05068	-0.1865 to 0.08516	No	ns	0.2741
												APOD
												Trachea vs. Proximal	-0.03003	-0.1531 to 0.09305	No	ns	0.4685
												Trachea vs. Distal	-0.08123	-0.3062 to 0.1437	No	ns	0.2872
												Proximal vs. Distal	-0.0512	-0.2988 to 0.1964	No	ns	0.5509
												FABP5
												Trachea vs. Proximal	0.1154	-0.01141 to 0.2422	No	ns	0.0598
												Trachea vs. Distal	0.06237	-0.08073 to 0.2055	No	ns	0.2168
												Proximal vs. Distal	-0.05301	-0.1201 to 0.01408	No	ns	0.0777
												COL1A1
												Trachea vs. Proximal	-0.0447	-0.4363 to 0.3468	No	ns	0.8006
												Trachea vs. Distal	-0.1	-0.3873 to 0.1873	No	ns	0.3024
												Proximal vs. Distal	-0.05533	-0.2261 to 0.1154	No	ns	0.3335
												KLF6
												Trachea vs. Proximal	-0.03193	-0.1363 to 0.07248	No	ns	0.3596
												Trachea vs. Distal	-0.09081	-0.4386 to 0.2570	No	ns	0.435
												Proximal vs. Distal	-0.05887	-0.3143 to 0.1965	No	ns	0.4968
												SRGN
												Trachea vs. Proximal	0.01042	-0.1075 to 0.1283	No	ns	0.8701
												Trachea vs. Distal	-0.0485	-0.2122 to 0.1152	No	ns	0.3743
												Proximal vs. Distal	-0.05892	-0.2114 to 0.09354	No	ns	0.2603
												CST3
												Trachea vs. Proximal	-0.01204	-0.1414 to 0.1173	No	ns	0.858
												Trachea vs. Distal	-0.07445	-0.3976 to 0.2487	No	ns	0.4971
												Proximal vs. Distal	-0.06241	-0.2661 to 0.1412	No	ns	0.3586
												EGR1
												Trachea vs. Proximal	-0.05347	-0.4218 to 0.3148	No	ns	0.7131
												Trachea vs. Distal	-0.12	-0.6840 to 0.4440	No	ns	0.5367
												Proximal vs. Distal	-0.06654	-0.2668 to 0.1337	No	ns	0.3224
												MS4A1
												Trachea vs. Proximal	0.01857	-0.2183 to 0.2555	No	ns	0.8949
												Trachea vs. Distal	-0.04815	-0.5578 to 0.4615	No	ns	0.8543
												Proximal vs. Distal	-0.06672	-0.6434 to 0.5099	No	ns	0.7964
												PLA2G2A
												Trachea vs. Proximal	0.01167	-0.1343 to 0.1577	No	ns	0.8912
												Trachea vs. Distal	-0.05566	-0.3252 to 0.2139	No	ns	0.5516
												Proximal vs. Distal	-0.06733	-0.3158 to 0.1811	No	ns	0.4168
												MT2A
												Trachea vs. Proximal	0.04586	-0.07889 to 0.1706	No	ns	0.28
												Trachea vs. Distal	-0.02355	-0.3228 to 0.2757	No	ns	0.8942
												Proximal vs. Distal	-0.06941	-0.2536 to 0.1148	No	ns	0.2702
												CFD
												Trachea vs. Proximal	0.03176	-0.1184 to 0.1820	No	ns	0.5399
												Trachea vs. Distal	-0.04022	-0.1540 to 0.07353	No	ns	0.2959
												Proximal vs. Distal	-0.07197	-0.2524 to 0.1084	No	ns	0.2482
												NREP
												Trachea vs. Proximal	0.1022	-0.08133 to 0.2857	No	ns	0.145
												Trachea vs. Distal	0.02793	0.006065 to 0.04979	Yes	*	0.0313
												Proximal vs. Distal	-0.07428	-0.2363 to 0.08775	No	ns	0.2001
												IFITM2
												Trachea vs. Proximal	0.09063	-0.2839 to 0.4651	No	ns	0.4726
												Trachea vs. Distal	0.01331	-0.4262 to 0.4529	No	ns	0.9828
												Proximal vs. Distal	-0.07732	-0.2956 to 0.1410	No	ns	0.2951
												IFITM1
												Trachea vs. Proximal	0.1328	-0.4111 to 0.6768	No	ns	0.4681
												Trachea vs. Distal	0.05504	-0.6778 to 0.7878	No	ns	0.9027
												Proximal vs. Distal	-0.07779	-0.3139 to 0.1583	No	ns	0.3261
												BTG1
												Trachea vs. Proximal	0.03554	-0.03595 to 0.1070	No	ns	0.1754
												Trachea vs. Distal	-0.04322	-0.4494 to 0.3630	No	ns	0.8222
												Proximal vs. Distal	-0.07876	-0.5447 to 0.3872	No	ns	0.6472
												CLU
												Trachea vs. Proximal	0.002326	-0.1514 to 0.1561	No	ns	0.9956
												Trachea vs. Distal	-0.07757	-0.1654 to 0.01028	No	ns	0.0632
												Proximal vs. Distal	-0.07989	-0.2297 to 0.06990	No	ns	0.156
												CD9
												Trachea vs. Proximal	-0.02332	-0.1912 to 0.1446	No	ns	0.7309
												Trachea vs. Distal	-0.1034	-0.3255 to 0.1187	No	ns	0.1951
												Proximal vs. Distal	-0.08011	-0.2387 to 0.07853	No	ns	0.171
												TAGLN
												Trachea vs. Proximal	-0.02561	-0.2438 to 0.1926	No	ns	0.7916
												Trachea vs. Distal	-0.1068	-0.4856 to 0.2720	No	ns	0.3977
												Proximal vs. Distal	-0.0812	-0.3028 to 0.1403	No	ns	0.2812
												DNAH12
												Trachea vs. Proximal	-0.03665	-0.1329 to 0.05966	No	ns	0.2663
												Trachea vs. Distal	-0.1183	-0.3735 to 0.1370	No	ns	0.1967
												Proximal vs. Distal	-0.08163	-0.2873 to 0.1241	No	ns	0.2502
												GAPT
												Trachea vs. Proximal	0.08238	0.03865 to 0.1261	Yes	*	0.0146
												Trachea vs. Distal	-0.003136	-0.4455 to 0.4393	No	ns	0.999
												Proximal vs. Distal	-0.08551	-0.5664 to 0.3953	No	ns	0.6237
												ACTA2
												Trachea vs. Proximal	0.02206	-0.1469 to 0.1910	No	ns	0.7544
												Trachea vs. Distal	-0.06501	-0.1600 to 0.03002	No	ns	0.1011
												Proximal vs. Distal	-0.08707	-0.3058 to 0.1316	No	ns	0.249
												KLRD1
												Trachea vs. Proximal	0.05285	-0.2375 to 0.3432	No	ns	0.6127
												Trachea vs. Distal	-0.03556	-0.5539 to 0.4827	No	ns	0.9174
												Proximal vs. Distal	-0.08841	-0.4155 to 0.2387	No	ns	0.4181
												PLVAP
												Trachea vs. Proximal	0.00745	-0.2694 to 0.2843	No	ns	0.9863
												Trachea vs. Distal	-0.0834	-0.5886 to 0.4218	No	ns	0.6579
												Proximal vs. Distal	-0.09085	-0.3277 to 0.1460	No	ns	0.2632
												FHOD3
												Trachea vs. Proximal	-0.04843	-0.1320 to 0.03517	No	ns	0.1355
												Trachea vs. Distal	-0.1394	-0.2646 to -0.01417	Yes	*	0.0407
												Proximal vs. Distal	-0.09095	-0.2243 to 0.04242	No	ns	0.1016
												MYL9
												Trachea vs. Proximal	-0.0284	-0.3621 to 0.3053	No	ns	0.8784
												Trachea vs. Distal	-0.1197	-0.5954 to 0.3561	No	ns	0.4535
												Proximal vs. Distal	-0.09125	-0.3614 to 0.1789	No	ns	0.3153
												CCL21
												Trachea vs. Proximal	-0.01526	-0.1044 to 0.07389	No	ns	0.6413
												Trachea vs. Distal	-0.1097	-0.6561 to 0.4368	No	ns	0.5656
												Proximal vs. Distal	-0.0944	-0.5820 to 0.3932	No	ns	0.5832
												NKG7
												Trachea vs. Proximal	0.004506	-0.3266 to 0.3356	No	ns	0.9965
												Trachea vs. Distal	-0.09303	-0.6862 to 0.5001	No	ns	0.6805
												Proximal vs. Distal	-0.09754	-0.3707 to 0.1756	No	ns	0.2918
												HDC
												Trachea vs. Proximal	0.09379	-0.6047 to 0.7923	No	ns	0.7439
												Trachea vs. Distal	-0.004636	-0.7492 to 0.7399	No	ns	0.9993
												Proximal vs. Distal	-0.09843	-0.5415 to 0.3446	No	ns	0.5152
												COX4I2
												Trachea vs. Proximal	0.04516	-0.2252 to 0.3155	No	ns	0.6525
												Trachea vs. Distal	-0.05893	-0.2705 to 0.1527	No	ns	0.4036
												Proximal vs. Distal	-0.1041	-0.2732 to 0.06502	No	ns	0.1219
												FKBP11
												Trachea vs. Proximal	0.07123	-0.1833 to 0.3258	No	ns	0.4014
												Trachea vs. Distal	-0.03412	-0.1723 to 0.1041	No	ns	0.4628
												Proximal vs. Distal	-0.1053	-0.3959 to 0.1852	No	ns	0.2855
												APOC1
												Trachea vs. Proximal	0.1319	-0.1414 to 0.4052	No	ns	0.1841
												Trachea vs. Distal	0.01319	-0.2729 to 0.2993	No	ns	0.961
												Proximal vs. Distal	-0.1188	-0.6733 to 0.4358	No	ns	0.5335
												SEC11C
												Trachea vs. Proximal	-0.01396	-0.1083 to 0.08034	No	ns	0.7049
												Trachea vs. Distal	-0.135	-0.4090 to 0.1391	No	ns	0.1782
												Proximal vs. Distal	-0.121	-0.4369 to 0.1949	No	ns	0.2638
												TYROBP
												Trachea vs. Proximal	0.0235	-0.1218 to 0.1688	No	ns	0.6669
												Trachea vs. Distal	-0.1011	-0.3733 to 0.1711	No	ns	0.2759
												Proximal vs. Distal	-0.1246	-0.2621 to 0.01293	No	ns	0.0603
												TCF21
												Trachea vs. Proximal	-0.01072	-0.1783 to 0.1569	No	ns	0.9275
												Trachea vs. Distal	-0.1359	-0.6237 to 0.3520	No	ns	0.4037
												Proximal vs. Distal	-0.1251	-0.4476 to 0.1973	No	ns	0.2586
												SERPINA1
												Trachea vs. Proximal	-0.01571	-0.1171 to 0.08570	No	ns	0.6858
												Trachea vs. Distal	-0.142	-0.3293 to 0.04538	No	ns	0.0839
												Proximal vs. Distal	-0.1262	-0.2980 to 0.04546	No	ns	0.0887
												S100B
												Trachea vs. Proximal	0.0004022	-0.07742 to 0.07823	No	ns	0.9995
												Trachea vs. Distal	-0.1268	-0.5687 to 0.3151	No	ns	0.3893
												Proximal vs. Distal	-0.1272	-0.4997 to 0.2452	No	ns	0.3104
												CD8A
												Trachea vs. Proximal	0.05758	-0.09157 to 0.2067	No	ns	0.2607
												Trachea vs. Distal	-0.07021	-0.3006 to 0.1602	No	ns	0.3613
												Proximal vs. Distal	-0.1278	-0.4937 to 0.2381	No	ns	0.301
												PLIN2
												Trachea vs. Proximal	-0.002193	-0.1062 to 0.1018	No	ns	0.9916
												Trachea vs. Distal	-0.1314	-0.6229 to 0.3601	No	ns	0.4236
												Proximal vs. Distal	-0.1292	-0.5520 to 0.2937	No	ns	0.3601
												TPSAB1
												Trachea vs. Proximal	-0.0171	-0.1776 to 0.1434	No	ns	0.8218
												Trachea vs. Distal	-0.151	-0.3880 to 0.08603	No	ns	0.1148
												Proximal vs. Distal	-0.1339	-0.5301 to 0.2623	No	ns	0.315
												FCN1
												Trachea vs. Proximal	0.03637	-0.2642 to 0.3369	No	ns	0.7814
												Trachea vs. Distal	-0.0998	-0.4950 to 0.2954	No	ns	0.4514
												Proximal vs. Distal	-0.1362	-0.5330 to 0.2606	No	ns	0.3085
												STEAP4
												Trachea vs. Proximal	-0.03583	-0.2507 to 0.1790	No	ns	0.6533
												Trachea vs. Distal	-0.1737	-0.6718 to 0.3244	No	ns	0.3017
												Proximal vs. Distal	-0.1379	-0.8254 to 0.5496	No	ns	0.566
												FBLN1
												Trachea vs. Proximal	-0.001083	-0.1769 to 0.1747	No	ns	0.9993
												Trachea vs. Distal	-0.1394	-0.7284 to 0.4495	No	ns	0.4835
												Proximal vs. Distal	-0.1384	-0.6094 to 0.3327	No	ns	0.3784
												PCSK1N
												Trachea vs. Proximal	-0.03074	-0.07685 to 0.01536	No	ns	0.1058
												Trachea vs. Distal	-0.1706	-0.2542 to -0.08695	Yes	*	0.0125
												Proximal vs. Distal	-0.1398	-0.2273 to -0.05240	Yes	*	0.0202
												SPRR1A
												Trachea vs. Proximal	0.05973	-0.02465 to 0.1441	No	ns	0.095
												Trachea vs. Distal	-0.08077	-0.7020 to 0.5405	No	ns	0.756
												Proximal vs. Distal	-0.1405	-0.8127 to 0.5317	No	ns	0.5455
												IL32
												Trachea vs. Proximal	0.05425	-0.1909 to 0.2994	No	ns	0.5172
												Trachea vs. Distal	-0.08681	-0.5189 to 0.3453	No	ns	0.5651
												Proximal vs. Distal	-0.1411	-0.6330 to 0.3509	No	ns	0.3897
												MYH11
												Trachea vs. Proximal	-0.008642	-0.03921 to 0.02193	No	ns	0.3965
												Trachea vs. Distal	-0.1508	-0.4813 to 0.1797	No	ns	0.2016
												Proximal vs. Distal	-0.1422	-0.4896 to 0.2052	No	ns	0.2389
												LAMC3
												Trachea vs. Proximal	0.05156	-0.03014 to 0.1333	No	ns	0.1167
												Trachea vs. Distal	-0.09073	-0.9020 to 0.7206	No	ns	0.8071
												Proximal vs. Distal	-0.1423	-0.9140 to 0.6295	No	ns	0.6066
												LTBP2
												Trachea vs. Proximal	-0.01999	-0.09304 to 0.05306	No	ns	0.4122
												Trachea vs. Distal	-0.1713	-0.5487 to 0.2061	No	ns	0.2033
												Proximal vs. Distal	-0.1513	-0.5909 to 0.2883	No	ns	0.3071
												RGCC
												Trachea vs. Proximal	-0.02372	-0.08670 to 0.03926	No	ns	0.2703
												Trachea vs. Distal	-0.1762	-0.4185 to 0.06599	No	ns	0.0904
												Proximal vs. Distal	-0.1525	-0.4360 to 0.1310	No	ns	0.1538
												IL1RL1
												Trachea vs. Proximal	0.01426	-0.2583 to 0.2869	No	ns	0.9502
												Trachea vs. Distal	-0.1402	-0.5213 to 0.2409	No	ns	0.2797
												Proximal vs. Distal	-0.1545	-0.4657 to 0.1567	No	ns	0.1759
												GPX3
												Trachea vs. Proximal	-0.03609	-0.1374 to 0.06518	No	ns	0.2926
												Trachea vs. Distal	-0.1983	-0.3048 to -0.09183	Yes	*	0.0149
												Proximal vs. Distal	-0.1622	-0.2271 to -0.09735	Yes	**	0.0083
												JCHAIN
												Trachea vs. Proximal	0.07099	-0.007766 to 0.1497	No	ns	0.0608
												Trachea vs. Distal	-0.09382	-0.5609 to 0.3733	No	ns	0.5652
												Proximal vs. Distal	-0.1648	-0.5579 to 0.2283	No	ns	0.2302
												KDR
												Trachea vs. Proximal	0.009342	-0.06707 to 0.08576	No	ns	0.7779
												Trachea vs. Distal	-0.1604	-0.8606 to 0.5398	No	ns	0.5
												Proximal vs. Distal	-0.1697	-0.8333 to 0.4939	No	ns	0.4452
												HLA-DRB5
												Trachea vs. Proximal	0.02938	-0.08658 to 0.1453	No	ns	0.4498
												Trachea vs. Distal	-0.1548	-0.7349 to 0.4252	No	ns	0.4243
												Proximal vs. Distal	-0.1842	-0.8787 to 0.5103	No	ns	0.4273
												FN1
												Trachea vs. Proximal	0.04272	-0.1071 to 0.1925	No	ns	0.3923
												Trachea vs. Distal	-0.1775	-0.6252 to 0.2701	No	ns	0.2505
												Proximal vs. Distal	-0.2202	-0.6903 to 0.2498	No	ns	0.1932
												SFTPA1
												Trachea vs. Proximal	-0.01066	-0.1469 to 0.1256	No	ns	0.8954
												Trachea vs. Distal	-0.2361	-1.276 to 0.8037	No	ns	0.5043
												Proximal vs. Distal	-0.2255	-1.179 to 0.7286	No	ns	0.4844
												A2M
												Trachea vs. Proximal	-0.001512	-0.1091 to 0.1061	No	ns	0.9962
												Trachea vs. Distal	-0.242	-0.4147 to -0.06927	Yes	*	0.0261
												Proximal vs. Distal	-0.2405	-0.5100 to 0.02899	No	ns	0.062
												MGP
												Trachea vs. Proximal	-0.01899	-0.1204 to 0.08238	No	ns	0.5991
												Trachea vs. Distal	-0.2648	-0.6534 to 0.1238	No	ns	0.1018
												Proximal vs. Distal	-0.2458	-0.7158 to 0.2242	No	ns	0.1612
												RNASE1
												Trachea vs. Proximal	0.01609	-0.05129 to 0.08348	No	ns	0.4791
												Trachea vs. Distal	-0.2545	-0.5576 to 0.04865	No	ns	0.0695
												Proximal vs. Distal	-0.2706	-0.6180 to 0.07684	No	ns	0.0798
												SFTPB
												Trachea vs. Proximal	-0.001047	-0.006490 to 0.004397	No	ns	0.5865
												Trachea vs. Distal	-0.3213	-0.7711 to 0.1285	No	ns	0.0935
												Proximal vs. Distal	-0.3202	-0.7747 to 0.1342	No	ns	0.0958
