# Supplementary material for: Spatial single-cell atlas reveals regional variations in healthy and diseased human lung
Source: Nat Commun. 2025 Nov 5;16:9745. doi: 10.1038/s41467-025-65704-0 (PMC12589588; doi:10.1038/s41467-025-65704-0)
Supplement: Supplementary file 6 — Source data [file 41467_2025_65704_MOESM6_ESM.zip › Source_Data_Figure_3D.csv]

	cell_type	distance_bin	frequency	sample	ID
0	Endothelial other	0	0	Donor1_Trachea	640C_LNG2
1	B lymphocytes	0	1	Donor1_Trachea	640C_LNG2
2	B plasma	0	3	Donor1_Trachea	640C_LNG2
3	Basal	0	3	Donor1_Trachea	640C_LNG2
4	Fibroblasts other	0	4	Donor1_Trachea	640C_LNG2
5	T/NK	0	2	Donor1_Trachea	640C_LNG2
6	Capillary	0	0	Donor1_Trachea	640C_LNG2
7	Macrophages	0	10	Donor1_Trachea	640C_LNG2
8	Fibroblasts adventitial	0	0	Donor1_Trachea	640C_LNG2
9	Venous	0	0	Donor1_Trachea	640C_LNG2
10	NK	0	0	Donor1_Trachea	640C_LNG2
11	Nan_Doublets	0	6	Donor1_Trachea	640C_LNG2
12	Suprabasal	0	7	Donor1_Trachea	640C_LNG2
13	T lymphocytes	0	0	Donor1_Trachea	640C_LNG2
14	Rare	0	0	Donor1_Trachea	640C_LNG2
15	SMG intermediate	0	2	Donor1_Trachea	640C_LNG2
16	Squamous	0	0	Donor1_Trachea	640C_LNG2
17	AT1	0	0	Donor1_Trachea	640C_LNG2
18	Epithelial other	0	0	Donor1_Trachea	640C_LNG2
19	DC	0	0	Donor1_Trachea	640C_LNG2
20	AT2	0	0	Donor1_Trachea	640C_LNG2
21	Smooth muscle	0	0	Donor1_Trachea	640C_LNG2
22	Monocytes	0	3	Donor1_Trachea	640C_LNG2
23	Tuft	0	0	Donor1_Trachea	640C_LNG2
24	Pericytes	0	0	Donor1_Trachea	640C_LNG2
25	Secretory	0	0	Donor1_Trachea	640C_LNG2
26	Deuterosomal	0	0	Donor1_Trachea	640C_LNG2
27	Ciliated	0	1	Donor1_Trachea	640C_LNG2
28	Mucous	0	0	Donor1_Trachea	640C_LNG2
29	Endothelial other	0.1	4	Donor1_Trachea	640C_LNG2
30	B lymphocytes	0.1	5	Donor1_Trachea	640C_LNG2
31	B plasma	0.1	10	Donor1_Trachea	640C_LNG2
32	Basal	0.1	77	Donor1_Trachea	640C_LNG2
33	Fibroblasts other	0.1	5	Donor1_Trachea	640C_LNG2
34	T/NK	0.1	3	Donor1_Trachea	640C_LNG2
35	Capillary	0.1	0	Donor1_Trachea	640C_LNG2
36	Macrophages	0.1	23	Donor1_Trachea	640C_LNG2
37	Fibroblasts adventitial	0.1	1	Donor1_Trachea	640C_LNG2
38	Venous	0.1	5	Donor1_Trachea	640C_LNG2
39	NK	0.1	1	Donor1_Trachea	640C_LNG2
40	Nan_Doublets	0.1	22	Donor1_Trachea	640C_LNG2
41	Suprabasal	0.1	238	Donor1_Trachea	640C_LNG2
42	T lymphocytes	0.1	2	Donor1_Trachea	640C_LNG2
43	Rare	0.1	0	Donor1_Trachea	640C_LNG2
44	SMG intermediate	0.1	10	Donor1_Trachea	640C_LNG2
45	Squamous	0.1	0	Donor1_Trachea	640C_LNG2
46	AT1	0.1	1	Donor1_Trachea	640C_LNG2
47	Epithelial other	0.1	7	Donor1_Trachea	640C_LNG2
48	DC	0.1	3	Donor1_Trachea	640C_LNG2
49	AT2	0.1	0	Donor1_Trachea	640C_LNG2
50	Smooth muscle	0.1	0	Donor1_Trachea	640C_LNG2
51	Monocytes	0.1	10	Donor1_Trachea	640C_LNG2
52	Tuft	0.1	0	Donor1_Trachea	640C_LNG2
53	Pericytes	0.1	0	Donor1_Trachea	640C_LNG2
54	Secretory	0.1	8	Donor1_Trachea	640C_LNG2
55	Deuterosomal	0.1	0	Donor1_Trachea	640C_LNG2
56	Ciliated	0.1	3	Donor1_Trachea	640C_LNG2
57	Mucous	0.1	0	Donor1_Trachea	640C_LNG2
58	Endothelial other	0.2	0	Donor1_Trachea	640C_LNG2
59	B lymphocytes	0.2	3	Donor1_Trachea	640C_LNG2
60	B plasma	0.2	7	Donor1_Trachea	640C_LNG2
61	Basal	0.2	96	Donor1_Trachea	640C_LNG2
62	Fibroblasts other	0.2	6	Donor1_Trachea	640C_LNG2
63	T/NK	0.2	3	Donor1_Trachea	640C_LNG2
64	Capillary	0.2	5	Donor1_Trachea	640C_LNG2
65	Macrophages	0.2	16	Donor1_Trachea	640C_LNG2
66	Fibroblasts adventitial	0.2	0	Donor1_Trachea	640C_LNG2
67	Venous	0.2	6	Donor1_Trachea	640C_LNG2
68	NK	0.2	0	Donor1_Trachea	640C_LNG2
69	Nan_Doublets	0.2	19	Donor1_Trachea	640C_LNG2
70	Suprabasal	0.2	304	Donor1_Trachea	640C_LNG2
71	T lymphocytes	0.2	2	Donor1_Trachea	640C_LNG2
72	Rare	0.2	0	Donor1_Trachea	640C_LNG2
73	SMG intermediate	0.2	6	Donor1_Trachea	640C_LNG2
74	Squamous	0.2	3	Donor1_Trachea	640C_LNG2
75	AT1	0.2	0	Donor1_Trachea	640C_LNG2
76	Epithelial other	0.2	16	Donor1_Trachea	640C_LNG2
77	DC	0.2	9	Donor1_Trachea	640C_LNG2
78	AT2	0.2	0	Donor1_Trachea	640C_LNG2
79	Smooth muscle	0.2	1	Donor1_Trachea	640C_LNG2
80	Monocytes	0.2	2	Donor1_Trachea	640C_LNG2
81	Tuft	0.2	0	Donor1_Trachea	640C_LNG2
82	Pericytes	0.2	0	Donor1_Trachea	640C_LNG2
83	Secretory	0.2	6	Donor1_Trachea	640C_LNG2
84	Deuterosomal	0.2	0	Donor1_Trachea	640C_LNG2
85	Ciliated	0.2	3	Donor1_Trachea	640C_LNG2
86	Mucous	0.2	0	Donor1_Trachea	640C_LNG2
87	Endothelial other	0.3	0	Donor1_Trachea	640C_LNG2
88	B lymphocytes	0.3	0	Donor1_Trachea	640C_LNG2
89	B plasma	0.3	2	Donor1_Trachea	640C_LNG2
90	Basal	0.3	53	Donor1_Trachea	640C_LNG2
91	Fibroblasts other	0.3	3	Donor1_Trachea	640C_LNG2
92	T/NK	0.3	1	Donor1_Trachea	640C_LNG2
93	Capillary	0.3	1	Donor1_Trachea	640C_LNG2
94	Macrophages	0.3	7	Donor1_Trachea	640C_LNG2
95	Fibroblasts adventitial	0.3	1	Donor1_Trachea	640C_LNG2
96	Venous	0.3	7	Donor1_Trachea	640C_LNG2
97	NK	0.3	0	Donor1_Trachea	640C_LNG2
98	Nan_Doublets	0.3	9	Donor1_Trachea	640C_LNG2
99	Suprabasal	0.3	342	Donor1_Trachea	640C_LNG2
100	T lymphocytes	0.3	0	Donor1_Trachea	640C_LNG2
101	Rare	0.3	0	Donor1_Trachea	640C_LNG2
102	SMG intermediate	0.3	6	Donor1_Trachea	640C_LNG2
103	Squamous	0.3	3	Donor1_Trachea	640C_LNG2
104	AT1	0.3	0	Donor1_Trachea	640C_LNG2
105	Epithelial other	0.3	8	Donor1_Trachea	640C_LNG2
106	DC	0.3	3	Donor1_Trachea	640C_LNG2
107	AT2	0.3	0	Donor1_Trachea	640C_LNG2
108	Smooth muscle	0.3	0	Donor1_Trachea	640C_LNG2
109	Monocytes	0.3	7	Donor1_Trachea	640C_LNG2
110	Tuft	0.3	0	Donor1_Trachea	640C_LNG2
111	Pericytes	0.3	1	Donor1_Trachea	640C_LNG2
112	Secretory	0.3	24	Donor1_Trachea	640C_LNG2
113	Deuterosomal	0.3	0	Donor1_Trachea	640C_LNG2
114	Ciliated	0.3	3	Donor1_Trachea	640C_LNG2
115	Mucous	0.3	0	Donor1_Trachea	640C_LNG2
116	Endothelial other	0.4	1	Donor1_Trachea	640C_LNG2
117	B lymphocytes	0.4	0	Donor1_Trachea	640C_LNG2
118	B plasma	0.4	1	Donor1_Trachea	640C_LNG2
119	Basal	0.4	20	Donor1_Trachea	640C_LNG2
120	Fibroblasts other	0.4	2	Donor1_Trachea	640C_LNG2
121	T/NK	0.4	1	Donor1_Trachea	640C_LNG2
122	Capillary	0.4	1	Donor1_Trachea	640C_LNG2
123	Macrophages	0.4	5	Donor1_Trachea	640C_LNG2
124	Fibroblasts adventitial	0.4	0	Donor1_Trachea	640C_LNG2
125	Venous	0.4	3	Donor1_Trachea	640C_LNG2
126	NK	0.4	1	Donor1_Trachea	640C_LNG2
127	Nan_Doublets	0.4	13	Donor1_Trachea	640C_LNG2
128	Suprabasal	0.4	353	Donor1_Trachea	640C_LNG2
129	T lymphocytes	0.4	1	Donor1_Trachea	640C_LNG2
130	Rare	0.4	0	Donor1_Trachea	640C_LNG2
131	SMG intermediate	0.4	8	Donor1_Trachea	640C_LNG2
132	Squamous	0.4	3	Donor1_Trachea	640C_LNG2
133	AT1	0.4	0	Donor1_Trachea	640C_LNG2
134	Epithelial other	0.4	8	Donor1_Trachea	640C_LNG2
135	DC	0.4	1	Donor1_Trachea	640C_LNG2
136	AT2	0.4	1	Donor1_Trachea	640C_LNG2
137	Smooth muscle	0.4	1	Donor1_Trachea	640C_LNG2
138	Monocytes	0.4	6	Donor1_Trachea	640C_LNG2
139	Tuft	0.4	1	Donor1_Trachea	640C_LNG2
140	Pericytes	0.4	0	Donor1_Trachea	640C_LNG2
141	Secretory	0.4	29	Donor1_Trachea	640C_LNG2
142	Deuterosomal	0.4	0	Donor1_Trachea	640C_LNG2
143	Ciliated	0.4	3	Donor1_Trachea	640C_LNG2
144	Mucous	0.4	0	Donor1_Trachea	640C_LNG2
145	Endothelial other	0.5	0	Donor1_Trachea	640C_LNG2
146	B lymphocytes	0.5	0	Donor1_Trachea	640C_LNG2
147	B plasma	0.5	0	Donor1_Trachea	640C_LNG2
148	Basal	0.5	13	Donor1_Trachea	640C_LNG2
149	Fibroblasts other	0.5	3	Donor1_Trachea	640C_LNG2
150	T/NK	0.5	1	Donor1_Trachea	640C_LNG2
151	Capillary	0.5	2	Donor1_Trachea	640C_LNG2
152	Macrophages	0.5	15	Donor1_Trachea	640C_LNG2
153	Fibroblasts adventitial	0.5	0	Donor1_Trachea	640C_LNG2
154	Venous	0.5	3	Donor1_Trachea	640C_LNG2
155	NK	0.5	1	Donor1_Trachea	640C_LNG2
156	Nan_Doublets	0.5	11	Donor1_Trachea	640C_LNG2
157	Suprabasal	0.5	271	Donor1_Trachea	640C_LNG2
158	T lymphocytes	0.5	0	Donor1_Trachea	640C_LNG2
159	Rare	0.5	1	Donor1_Trachea	640C_LNG2
160	SMG intermediate	0.5	12	Donor1_Trachea	640C_LNG2
161	Squamous	0.5	5	Donor1_Trachea	640C_LNG2
162	AT1	0.5	2	Donor1_Trachea	640C_LNG2
163	Epithelial other	0.5	11	Donor1_Trachea	640C_LNG2
164	DC	0.5	2	Donor1_Trachea	640C_LNG2
165	AT2	0.5	1	Donor1_Trachea	640C_LNG2
166	Smooth muscle	0.5	0	Donor1_Trachea	640C_LNG2
167	Monocytes	0.5	14	Donor1_Trachea	640C_LNG2
168	Tuft	0.5	0	Donor1_Trachea	640C_LNG2
169	Pericytes	0.5	0	Donor1_Trachea	640C_LNG2
170	Secretory	0.5	70	Donor1_Trachea	640C_LNG2
171	Deuterosomal	0.5	1	Donor1_Trachea	640C_LNG2
172	Ciliated	0.5	17	Donor1_Trachea	640C_LNG2
173	Mucous	0.5	1	Donor1_Trachea	640C_LNG2
174	Endothelial other	0.6	0	Donor1_Trachea	640C_LNG2
175	B lymphocytes	0.6	1	Donor1_Trachea	640C_LNG2
176	B plasma	0.6	3	Donor1_Trachea	640C_LNG2
177	Basal	0.6	13	Donor1_Trachea	640C_LNG2
178	Fibroblasts other	0.6	1	Donor1_Trachea	640C_LNG2
179	T/NK	0.6	1	Donor1_Trachea	640C_LNG2
180	Capillary	0.6	1	Donor1_Trachea	640C_LNG2
181	Macrophages	0.6	12	Donor1_Trachea	640C_LNG2
182	Fibroblasts adventitial	0.6	1	Donor1_Trachea	640C_LNG2
183	Venous	0.6	3	Donor1_Trachea	640C_LNG2
184	NK	0.6	0	Donor1_Trachea	640C_LNG2
185	Nan_Doublets	0.6	12	Donor1_Trachea	640C_LNG2
186	Suprabasal	0.6	203	Donor1_Trachea	640C_LNG2
187	T lymphocytes	0.6	3	Donor1_Trachea	640C_LNG2
188	Rare	0.6	0	Donor1_Trachea	640C_LNG2
189	SMG intermediate	0.6	5	Donor1_Trachea	640C_LNG2
190	Squamous	0.6	2	Donor1_Trachea	640C_LNG2
191	AT1	0.6	0	Donor1_Trachea	640C_LNG2
192	Epithelial other	0.6	9	Donor1_Trachea	640C_LNG2
193	DC	0.6	5	Donor1_Trachea	640C_LNG2
194	AT2	0.6	0	Donor1_Trachea	640C_LNG2
195	Smooth muscle	0.6	1	Donor1_Trachea	640C_LNG2
196	Monocytes	0.6	14	Donor1_Trachea	640C_LNG2
197	Tuft	0.6	0	Donor1_Trachea	640C_LNG2
198	Pericytes	0.6	0	Donor1_Trachea	640C_LNG2
199	Secretory	0.6	117	Donor1_Trachea	640C_LNG2
200	Deuterosomal	0.6	2	Donor1_Trachea	640C_LNG2
201	Ciliated	0.6	24	Donor1_Trachea	640C_LNG2
202	Mucous	0.6	0	Donor1_Trachea	640C_LNG2
203	Endothelial other	0.7	0	Donor1_Trachea	640C_LNG2
204	B lymphocytes	0.7	0	Donor1_Trachea	640C_LNG2
205	B plasma	0.7	2	Donor1_Trachea	640C_LNG2
206	Basal	0.7	2	Donor1_Trachea	640C_LNG2
207	Fibroblasts other	0.7	3	Donor1_Trachea	640C_LNG2
208	T/NK	0.7	1	Donor1_Trachea	640C_LNG2
209	Capillary	0.7	0	Donor1_Trachea	640C_LNG2
210	Macrophages	0.7	10	Donor1_Trachea	640C_LNG2
211	Fibroblasts adventitial	0.7	0	Donor1_Trachea	640C_LNG2
212	Venous	0.7	3	Donor1_Trachea	640C_LNG2
213	NK	0.7	0	Donor1_Trachea	640C_LNG2
214	Nan_Doublets	0.7	4	Donor1_Trachea	640C_LNG2
215	Suprabasal	0.7	115	Donor1_Trachea	640C_LNG2
216	T lymphocytes	0.7	0	Donor1_Trachea	640C_LNG2
217	Rare	0.7	0	Donor1_Trachea	640C_LNG2
218	SMG intermediate	0.7	5	Donor1_Trachea	640C_LNG2
219	Squamous	0.7	2	Donor1_Trachea	640C_LNG2
220	AT1	0.7	1	Donor1_Trachea	640C_LNG2
221	Epithelial other	0.7	5	Donor1_Trachea	640C_LNG2
222	DC	0.7	3	Donor1_Trachea	640C_LNG2
223	AT2	0.7	1	Donor1_Trachea	640C_LNG2
224	Smooth muscle	0.7	0	Donor1_Trachea	640C_LNG2
225	Monocytes	0.7	15	Donor1_Trachea	640C_LNG2
226	Tuft	0.7	0	Donor1_Trachea	640C_LNG2
227	Pericytes	0.7	1	Donor1_Trachea	640C_LNG2
228	Secretory	0.7	162	Donor1_Trachea	640C_LNG2
229	Deuterosomal	0.7	3	Donor1_Trachea	640C_LNG2
230	Ciliated	0.7	43	Donor1_Trachea	640C_LNG2
231	Mucous	0.7	0	Donor1_Trachea	640C_LNG2
232	Endothelial other	0.8	0	Donor1_Trachea	640C_LNG2
233	B lymphocytes	0.8	2	Donor1_Trachea	640C_LNG2
234	B plasma	0.8	1	Donor1_Trachea	640C_LNG2
235	Basal	0.8	2	Donor1_Trachea	640C_LNG2
236	Fibroblasts other	0.8	1	Donor1_Trachea	640C_LNG2
237	T/NK	0.8	2	Donor1_Trachea	640C_LNG2
238	Capillary	0.8	0	Donor1_Trachea	640C_LNG2
239	Macrophages	0.8	6	Donor1_Trachea	640C_LNG2
240	Fibroblasts adventitial	0.8	0	Donor1_Trachea	640C_LNG2
241	Venous	0.8	3	Donor1_Trachea	640C_LNG2
242	NK	0.8	0	Donor1_Trachea	640C_LNG2
243	Nan_Doublets	0.8	10	Donor1_Trachea	640C_LNG2
244	Suprabasal	0.8	59	Donor1_Trachea	640C_LNG2
245	T lymphocytes	0.8	1	Donor1_Trachea	640C_LNG2
246	Rare	0.8	0	Donor1_Trachea	640C_LNG2
247	SMG intermediate	0.8	7	Donor1_Trachea	640C_LNG2
248	Squamous	0.8	4	Donor1_Trachea	640C_LNG2
249	AT1	0.8	0	Donor1_Trachea	640C_LNG2
250	Epithelial other	0.8	2	Donor1_Trachea	640C_LNG2
251	DC	0.8	3	Donor1_Trachea	640C_LNG2
252	AT2	0.8	0	Donor1_Trachea	640C_LNG2
253	Smooth muscle	0.8	0	Donor1_Trachea	640C_LNG2
254	Monocytes	0.8	10	Donor1_Trachea	640C_LNG2
255	Tuft	0.8	1	Donor1_Trachea	640C_LNG2
256	Pericytes	0.8	0	Donor1_Trachea	640C_LNG2
257	Secretory	0.8	141	Donor1_Trachea	640C_LNG2
258	Deuterosomal	0.8	0	Donor1_Trachea	640C_LNG2
259	Ciliated	0.8	39	Donor1_Trachea	640C_LNG2
260	Mucous	0.8	1	Donor1_Trachea	640C_LNG2
261	Endothelial other	0.9	0	Donor1_Trachea	640C_LNG2
262	B lymphocytes	0.9	0	Donor1_Trachea	640C_LNG2
263	B plasma	0.9	2	Donor1_Trachea	640C_LNG2
264	Basal	0.9	0	Donor1_Trachea	640C_LNG2
265	Fibroblasts other	0.9	0	Donor1_Trachea	640C_LNG2
266	T/NK	0.9	0	Donor1_Trachea	640C_LNG2
267	Capillary	0.9	0	Donor1_Trachea	640C_LNG2
268	Macrophages	0.9	1	Donor1_Trachea	640C_LNG2
269	Fibroblasts adventitial	0.9	0	Donor1_Trachea	640C_LNG2
270	Venous	0.9	0	Donor1_Trachea	640C_LNG2
271	NK	0.9	0	Donor1_Trachea	640C_LNG2
272	Nan_Doublets	0.9	8	Donor1_Trachea	640C_LNG2
273	Suprabasal	0.9	28	Donor1_Trachea	640C_LNG2
274	T lymphocytes	0.9	0	Donor1_Trachea	640C_LNG2
275	Rare	0.9	0	Donor1_Trachea	640C_LNG2
276	SMG intermediate	0.9	8	Donor1_Trachea	640C_LNG2
277	Squamous	0.9	0	Donor1_Trachea	640C_LNG2
278	AT1	0.9	0	Donor1_Trachea	640C_LNG2
279	Epithelial other	0.9	8	Donor1_Trachea	640C_LNG2
280	DC	0.9	3	Donor1_Trachea	640C_LNG2
281	AT2	0.9	0	Donor1_Trachea	640C_LNG2
282	Smooth muscle	0.9	2	Donor1_Trachea	640C_LNG2
283	Monocytes	0.9	4	Donor1_Trachea	640C_LNG2
284	Tuft	0.9	0	Donor1_Trachea	640C_LNG2
285	Pericytes	0.9	0	Donor1_Trachea	640C_LNG2
286	Secretory	0.9	120	Donor1_Trachea	640C_LNG2
287	Deuterosomal	0.9	1	Donor1_Trachea	640C_LNG2
288	Ciliated	0.9	27	Donor1_Trachea	640C_LNG2
289	Mucous	0.9	0	Donor1_Trachea	640C_LNG2
290	Endothelial other	1	0	Donor1_Trachea	640C_LNG2
291	B lymphocytes	1	0	Donor1_Trachea	640C_LNG2
292	B plasma	1	2	Donor1_Trachea	640C_LNG2
293	Basal	1	0	Donor1_Trachea	640C_LNG2
294	Fibroblasts other	1	0	Donor1_Trachea	640C_LNG2
295	T/NK	1	1	Donor1_Trachea	640C_LNG2
296	Capillary	1	0	Donor1_Trachea	640C_LNG2
297	Macrophages	1	0	Donor1_Trachea	640C_LNG2
298	Fibroblasts adventitial	1	0	Donor1_Trachea	640C_LNG2
299	Venous	1	6	Donor1_Trachea	640C_LNG2
300	NK	1	0	Donor1_Trachea	640C_LNG2
301	Nan_Doublets	1	9	Donor1_Trachea	640C_LNG2
302	Suprabasal	1	31	Donor1_Trachea	640C_LNG2
303	T lymphocytes	1	0	Donor1_Trachea	640C_LNG2
304	Rare	1	0	Donor1_Trachea	640C_LNG2
305	SMG intermediate	1	3	Donor1_Trachea	640C_LNG2
306	Squamous	1	0	Donor1_Trachea	640C_LNG2
307	AT1	1	0	Donor1_Trachea	640C_LNG2
308	Epithelial other	1	9	Donor1_Trachea	640C_LNG2
309	DC	1	2	Donor1_Trachea	640C_LNG2
310	AT2	1	0	Donor1_Trachea	640C_LNG2
311	Smooth muscle	1	0	Donor1_Trachea	640C_LNG2
312	Monocytes	1	6	Donor1_Trachea	640C_LNG2
313	Tuft	1	0	Donor1_Trachea	640C_LNG2
314	Pericytes	1	1	Donor1_Trachea	640C_LNG2
315	Secretory	1	153	Donor1_Trachea	640C_LNG2
316	Deuterosomal	1	2	Donor1_Trachea	640C_LNG2
317	Ciliated	1	48	Donor1_Trachea	640C_LNG2
318	Mucous	1	1	Donor1_Trachea	640C_LNG2
319	Mast	0	0	Donor2_Trachea	588_LNG2
320	B lymphocytes	0	0	Donor2_Trachea	588_LNG2
321	Myofibroblasts	0	0	Donor2_Trachea	588_LNG2
322	T/NK	0	0	Donor2_Trachea	588_LNG2
323	DC	0	0	Donor2_Trachea	588_LNG2
324	Endothelial other	0	2	Donor2_Trachea	588_LNG2
325	NK	0	0	Donor2_Trachea	588_LNG2
326	Monocytes	0	5	Donor2_Trachea	588_LNG2
327	Fibroblasts other	0	5	Donor2_Trachea	588_LNG2
328	Epithelial other	0	1	Donor2_Trachea	588_LNG2
329	Venous	0	4	Donor2_Trachea	588_LNG2
330	Basal	0	7	Donor2_Trachea	588_LNG2
331	AT1	0	0	Donor2_Trachea	588_LNG2
332	Suprabasal	0	20	Donor2_Trachea	588_LNG2
333	Smooth muscle	0	0	Donor2_Trachea	588_LNG2
334	Nan_Doublets	0	5	Donor2_Trachea	588_LNG2
335	B plasma	0	0	Donor2_Trachea	588_LNG2
336	Fibroblasts adventitial	0	0	Donor2_Trachea	588_LNG2
337	SMG intermediate	0	1	Donor2_Trachea	588_LNG2
338	Ionocytes	0	0	Donor2_Trachea	588_LNG2
339	AT2	0	0	Donor2_Trachea	588_LNG2
340	Pericytes	0	0	Donor2_Trachea	588_LNG2
341	Neuroendocrine	0	0	Donor2_Trachea	588_LNG2
342	Capillary	0	0	Donor2_Trachea	588_LNG2
343	Deuterosomal	0	0	Donor2_Trachea	588_LNG2
344	Secretory	0	2	Donor2_Trachea	588_LNG2
345	Serous	0	0	Donor2_Trachea	588_LNG2
346	T lymphocytes	0	0	Donor2_Trachea	588_LNG2
347	Ciliated	0	0	Donor2_Trachea	588_LNG2
348	Mucous	0	0	Donor2_Trachea	588_LNG2
349	Mast	0.1	1	Donor2_Trachea	588_LNG2
350	B lymphocytes	0.1	1	Donor2_Trachea	588_LNG2
351	Myofibroblasts	0.1	1	Donor2_Trachea	588_LNG2
352	T/NK	0.1	1	Donor2_Trachea	588_LNG2
353	DC	0.1	2	Donor2_Trachea	588_LNG2
354	Endothelial other	0.1	0	Donor2_Trachea	588_LNG2
355	NK	0.1	1	Donor2_Trachea	588_LNG2
356	Monocytes	0.1	15	Donor2_Trachea	588_LNG2
357	Fibroblasts other	0.1	9	Donor2_Trachea	588_LNG2
358	Epithelial other	0.1	12	Donor2_Trachea	588_LNG2
359	Venous	0.1	7	Donor2_Trachea	588_LNG2
360	Basal	0.1	48	Donor2_Trachea	588_LNG2
361	AT1	0.1	0	Donor2_Trachea	588_LNG2
362	Suprabasal	0.1	99	Donor2_Trachea	588_LNG2
363	Smooth muscle	0.1	0	Donor2_Trachea	588_LNG2
364	Nan_Doublets	0.1	11	Donor2_Trachea	588_LNG2
365	B plasma	0.1	0	Donor2_Trachea	588_LNG2
366	Fibroblasts adventitial	0.1	0	Donor2_Trachea	588_LNG2
367	SMG intermediate	0.1	4	Donor2_Trachea	588_LNG2
368	Ionocytes	0.1	0	Donor2_Trachea	588_LNG2
369	AT2	0.1	0	Donor2_Trachea	588_LNG2
370	Pericytes	0.1	1	Donor2_Trachea	588_LNG2
371	Neuroendocrine	0.1	0	Donor2_Trachea	588_LNG2
372	Capillary	0.1	0	Donor2_Trachea	588_LNG2
373	Deuterosomal	0.1	0	Donor2_Trachea	588_LNG2
374	Secretory	0.1	5	Donor2_Trachea	588_LNG2
375	Serous	0.1	0	Donor2_Trachea	588_LNG2
376	T lymphocytes	0.1	1	Donor2_Trachea	588_LNG2
377	Ciliated	0.1	1	Donor2_Trachea	588_LNG2
378	Mucous	0.1	0	Donor2_Trachea	588_LNG2
379	Mast	0.2	0	Donor2_Trachea	588_LNG2
380	B lymphocytes	0.2	0	Donor2_Trachea	588_LNG2
381	Myofibroblasts	0.2	0	Donor2_Trachea	588_LNG2
382	T/NK	0.2	0	Donor2_Trachea	588_LNG2
383	DC	0.2	0	Donor2_Trachea	588_LNG2
384	Endothelial other	0.2	1	Donor2_Trachea	588_LNG2
385	NK	0.2	1	Donor2_Trachea	588_LNG2
386	Monocytes	0.2	9	Donor2_Trachea	588_LNG2
387	Fibroblasts other	0.2	8	Donor2_Trachea	588_LNG2
388	Epithelial other	0.2	12	Donor2_Trachea	588_LNG2
389	Venous	0.2	7	Donor2_Trachea	588_LNG2
390	Basal	0.2	35	Donor2_Trachea	588_LNG2
391	AT1	0.2	1	Donor2_Trachea	588_LNG2
392	Suprabasal	0.2	100	Donor2_Trachea	588_LNG2
393	Smooth muscle	0.2	0	Donor2_Trachea	588_LNG2
394	Nan_Doublets	0.2	14	Donor2_Trachea	588_LNG2
395	B plasma	0.2	0	Donor2_Trachea	588_LNG2
396	Fibroblasts adventitial	0.2	0	Donor2_Trachea	588_LNG2
397	SMG intermediate	0.2	5	Donor2_Trachea	588_LNG2
398	Ionocytes	0.2	0	Donor2_Trachea	588_LNG2
399	AT2	0.2	0	Donor2_Trachea	588_LNG2
400	Pericytes	0.2	1	Donor2_Trachea	588_LNG2
401	Neuroendocrine	0.2	0	Donor2_Trachea	588_LNG2
402	Capillary	0.2	0	Donor2_Trachea	588_LNG2
403	Deuterosomal	0.2	0	Donor2_Trachea	588_LNG2
404	Secretory	0.2	8	Donor2_Trachea	588_LNG2
405	Serous	0.2	0	Donor2_Trachea	588_LNG2
406	T lymphocytes	0.2	0	Donor2_Trachea	588_LNG2
407	Ciliated	0.2	0	Donor2_Trachea	588_LNG2
408	Mucous	0.2	0	Donor2_Trachea	588_LNG2
409	Mast	0.3	0	Donor2_Trachea	588_LNG2
410	B lymphocytes	0.3	0	Donor2_Trachea	588_LNG2
411	Myofibroblasts	0.3	0	Donor2_Trachea	588_LNG2
412	T/NK	0.3	0	Donor2_Trachea	588_LNG2
413	DC	0.3	0	Donor2_Trachea	588_LNG2
414	Endothelial other	0.3	0	Donor2_Trachea	588_LNG2
415	NK	0.3	1	Donor2_Trachea	588_LNG2
416	Monocytes	0.3	6	Donor2_Trachea	588_LNG2
417	Fibroblasts other	0.3	5	Donor2_Trachea	588_LNG2
418	Epithelial other	0.3	9	Donor2_Trachea	588_LNG2
419	Venous	0.3	2	Donor2_Trachea	588_LNG2
420	Basal	0.3	30	Donor2_Trachea	588_LNG2
421	AT1	0.3	1	Donor2_Trachea	588_LNG2
422	Suprabasal	0.3	121	Donor2_Trachea	588_LNG2
423	Smooth muscle	0.3	1	Donor2_Trachea	588_LNG2
424	Nan_Doublets	0.3	13	Donor2_Trachea	588_LNG2
425	B plasma	0.3	3	Donor2_Trachea	588_LNG2
426	Fibroblasts adventitial	0.3	0	Donor2_Trachea	588_LNG2
427	SMG intermediate	0.3	1	Donor2_Trachea	588_LNG2
428	Ionocytes	0.3	0	Donor2_Trachea	588_LNG2
429	AT2	0.3	0	Donor2_Trachea	588_LNG2
430	Pericytes	0.3	0	Donor2_Trachea	588_LNG2
431	Neuroendocrine	0.3	0	Donor2_Trachea	588_LNG2
432	Capillary	0.3	2	Donor2_Trachea	588_LNG2
433	Deuterosomal	0.3	0	Donor2_Trachea	588_LNG2
434	Secretory	0.3	14	Donor2_Trachea	588_LNG2
435	Serous	0.3	0	Donor2_Trachea	588_LNG2
436	T lymphocytes	0.3	0	Donor2_Trachea	588_LNG2
437	Ciliated	0.3	3	Donor2_Trachea	588_LNG2
438	Mucous	0.3	0	Donor2_Trachea	588_LNG2
439	Mast	0.4	0	Donor2_Trachea	588_LNG2
440	B lymphocytes	0.4	0	Donor2_Trachea	588_LNG2
441	Myofibroblasts	0.4	0	Donor2_Trachea	588_LNG2
442	T/NK	0.4	0	Donor2_Trachea	588_LNG2
443	DC	0.4	0	Donor2_Trachea	588_LNG2
444	Endothelial other	0.4	0	Donor2_Trachea	588_LNG2
445	NK	0.4	0	Donor2_Trachea	588_LNG2
446	Monocytes	0.4	4	Donor2_Trachea	588_LNG2
447	Fibroblasts other	0.4	4	Donor2_Trachea	588_LNG2
448	Epithelial other	0.4	3	Donor2_Trachea	588_LNG2
449	Venous	0.4	3	Donor2_Trachea	588_LNG2
450	Basal	0.4	7	Donor2_Trachea	588_LNG2
451	AT1	0.4	1	Donor2_Trachea	588_LNG2
452	Suprabasal	0.4	109	Donor2_Trachea	588_LNG2
453	Smooth muscle	0.4	0	Donor2_Trachea	588_LNG2
454	Nan_Doublets	0.4	6	Donor2_Trachea	588_LNG2
455	B plasma	0.4	0	Donor2_Trachea	588_LNG2
456	Fibroblasts adventitial	0.4	1	Donor2_Trachea	588_LNG2
457	SMG intermediate	0.4	1	Donor2_Trachea	588_LNG2
458	Ionocytes	0.4	0	Donor2_Trachea	588_LNG2
459	AT2	0.4	0	Donor2_Trachea	588_LNG2
460	Pericytes	0.4	0	Donor2_Trachea	588_LNG2
461	Neuroendocrine	0.4	0	Donor2_Trachea	588_LNG2
462	Capillary	0.4	1	Donor2_Trachea	588_LNG2
463	Deuterosomal	0.4	0	Donor2_Trachea	588_LNG2
464	Secretory	0.4	10	Donor2_Trachea	588_LNG2
465	Serous	0.4	0	Donor2_Trachea	588_LNG2
466	T lymphocytes	0.4	0	Donor2_Trachea	588_LNG2
467	Ciliated	0.4	7	Donor2_Trachea	588_LNG2
468	Mucous	0.4	1	Donor2_Trachea	588_LNG2
469	Mast	0.5	0	Donor2_Trachea	588_LNG2
470	B lymphocytes	0.5	0	Donor2_Trachea	588_LNG2
471	Myofibroblasts	0.5	0	Donor2_Trachea	588_LNG2
472	T/NK	0.5	0	Donor2_Trachea	588_LNG2
473	DC	0.5	0	Donor2_Trachea	588_LNG2
474	Endothelial other	0.5	0	Donor2_Trachea	588_LNG2
475	NK	0.5	0	Donor2_Trachea	588_LNG2
476	Monocytes	0.5	2	Donor2_Trachea	588_LNG2
477	Fibroblasts other	0.5	2	Donor2_Trachea	588_LNG2
478	Epithelial other	0.5	0	Donor2_Trachea	588_LNG2
479	Venous	0.5	3	Donor2_Trachea	588_LNG2
480	Basal	0.5	5	Donor2_Trachea	588_LNG2
481	AT1	0.5	0	Donor2_Trachea	588_LNG2
482	Suprabasal	0.5	82	Donor2_Trachea	588_LNG2
483	Smooth muscle	0.5	0	Donor2_Trachea	588_LNG2
484	Nan_Doublets	0.5	7	Donor2_Trachea	588_LNG2
485	B plasma	0.5	0	Donor2_Trachea	588_LNG2
486	Fibroblasts adventitial	0.5	0	Donor2_Trachea	588_LNG2
487	SMG intermediate	0.5	2	Donor2_Trachea	588_LNG2
488	Ionocytes	0.5	1	Donor2_Trachea	588_LNG2
489	AT2	0.5	0	Donor2_Trachea	588_LNG2
490	Pericytes	0.5	0	Donor2_Trachea	588_LNG2
491	Neuroendocrine	0.5	1	Donor2_Trachea	588_LNG2
492	Capillary	0.5	0	Donor2_Trachea	588_LNG2
493	Deuterosomal	0.5	0	Donor2_Trachea	588_LNG2
494	Secretory	0.5	20	Donor2_Trachea	588_LNG2
495	Serous	0.5	0	Donor2_Trachea	588_LNG2
496	T lymphocytes	0.5	0	Donor2_Trachea	588_LNG2
497	Ciliated	0.5	12	Donor2_Trachea	588_LNG2
498	Mucous	0.5	0	Donor2_Trachea	588_LNG2
499	Mast	0.6	0	Donor2_Trachea	588_LNG2
500	B lymphocytes	0.6	0	Donor2_Trachea	588_LNG2
501	Myofibroblasts	0.6	0	Donor2_Trachea	588_LNG2
502	T/NK	0.6	0	Donor2_Trachea	588_LNG2
503	DC	0.6	0	Donor2_Trachea	588_LNG2
504	Endothelial other	0.6	1	Donor2_Trachea	588_LNG2
505	NK	0.6	0	Donor2_Trachea	588_LNG2
506	Monocytes	0.6	2	Donor2_Trachea	588_LNG2
507	Fibroblasts other	0.6	2	Donor2_Trachea	588_LNG2
508	Epithelial other	0.6	2	Donor2_Trachea	588_LNG2
509	Venous	0.6	0	Donor2_Trachea	588_LNG2
510	Basal	0.6	3	Donor2_Trachea	588_LNG2
511	AT1	0.6	0	Donor2_Trachea	588_LNG2
512	Suprabasal	0.6	40	Donor2_Trachea	588_LNG2
513	Smooth muscle	0.6	0	Donor2_Trachea	588_LNG2
514	Nan_Doublets	0.6	4	Donor2_Trachea	588_LNG2
515	B plasma	0.6	0	Donor2_Trachea	588_LNG2
516	Fibroblasts adventitial	0.6	0	Donor2_Trachea	588_LNG2
517	SMG intermediate	0.6	2	Donor2_Trachea	588_LNG2
518	Ionocytes	0.6	0	Donor2_Trachea	588_LNG2
519	AT2	0.6	1	Donor2_Trachea	588_LNG2
520	Pericytes	0.6	1	Donor2_Trachea	588_LNG2
521	Neuroendocrine	0.6	0	Donor2_Trachea	588_LNG2
522	Capillary	0.6	0	Donor2_Trachea	588_LNG2
523	Deuterosomal	0.6	0	Donor2_Trachea	588_LNG2
524	Secretory	0.6	19	Donor2_Trachea	588_LNG2
525	Serous	0.6	0	Donor2_Trachea	588_LNG2
526	T lymphocytes	0.6	0	Donor2_Trachea	588_LNG2
527	Ciliated	0.6	15	Donor2_Trachea	588_LNG2
528	Mucous	0.6	1	Donor2_Trachea	588_LNG2
529	Mast	0.7	0	Donor2_Trachea	588_LNG2
530	B lymphocytes	0.7	0	Donor2_Trachea	588_LNG2
531	Myofibroblasts	0.7	0	Donor2_Trachea	588_LNG2
532	T/NK	0.7	0	Donor2_Trachea	588_LNG2
533	DC	0.7	1	Donor2_Trachea	588_LNG2
534	Endothelial other	0.7	0	Donor2_Trachea	588_LNG2
535	NK	0.7	0	Donor2_Trachea	588_LNG2
536	Monocytes	0.7	0	Donor2_Trachea	588_LNG2
537	Fibroblasts other	0.7	1	Donor2_Trachea	588_LNG2
538	Epithelial other	0.7	5	Donor2_Trachea	588_LNG2
539	Venous	0.7	1	Donor2_Trachea	588_LNG2
540	Basal	0.7	4	Donor2_Trachea	588_LNG2
541	AT1	0.7	0	Donor2_Trachea	588_LNG2
542	Suprabasal	0.7	21	Donor2_Trachea	588_LNG2
543	Smooth muscle	0.7	0	Donor2_Trachea	588_LNG2
544	Nan_Doublets	0.7	5	Donor2_Trachea	588_LNG2
545	B plasma	0.7	0	Donor2_Trachea	588_LNG2
546	Fibroblasts adventitial	0.7	0	Donor2_Trachea	588_LNG2
547	SMG intermediate	0.7	3	Donor2_Trachea	588_LNG2
548	Ionocytes	0.7	0	Donor2_Trachea	588_LNG2
549	AT2	0.7	0	Donor2_Trachea	588_LNG2
550	Pericytes	0.7	0	Donor2_Trachea	588_LNG2
551	Neuroendocrine	0.7	1	Donor2_Trachea	588_LNG2
552	Capillary	0.7	0	Donor2_Trachea	588_LNG2
553	Deuterosomal	0.7	4	Donor2_Trachea	588_LNG2
554	Secretory	0.7	31	Donor2_Trachea	588_LNG2
555	Serous	0.7	1	Donor2_Trachea	588_LNG2
556	T lymphocytes	0.7	1	Donor2_Trachea	588_LNG2
557	Ciliated	0.7	27	Donor2_Trachea	588_LNG2
558	Mucous	0.7	4	Donor2_Trachea	588_LNG2
559	Mast	0.8	0	Donor2_Trachea	588_LNG2
560	B lymphocytes	0.8	0	Donor2_Trachea	588_LNG2
561	Myofibroblasts	0.8	0	Donor2_Trachea	588_LNG2
562	T/NK	0.8	0	Donor2_Trachea	588_LNG2
563	DC	0.8	0	Donor2_Trachea	588_LNG2
564	Endothelial other	0.8	0	Donor2_Trachea	588_LNG2
565	NK	0.8	0	Donor2_Trachea	588_LNG2
566	Monocytes	0.8	1	Donor2_Trachea	588_LNG2
567	Fibroblasts other	0.8	0	Donor2_Trachea	588_LNG2
568	Epithelial other	0.8	3	Donor2_Trachea	588_LNG2
569	Venous	0.8	0	Donor2_Trachea	588_LNG2
570	Basal	0.8	0	Donor2_Trachea	588_LNG2
571	AT1	0.8	0	Donor2_Trachea	588_LNG2
572	Suprabasal	0.8	10	Donor2_Trachea	588_LNG2
573	Smooth muscle	0.8	0	Donor2_Trachea	588_LNG2
574	Nan_Doublets	0.8	7	Donor2_Trachea	588_LNG2
575	B plasma	0.8	0	Donor2_Trachea	588_LNG2
576	Fibroblasts adventitial	0.8	0	Donor2_Trachea	588_LNG2
577	SMG intermediate	0.8	1	Donor2_Trachea	588_LNG2
578	Ionocytes	0.8	0	Donor2_Trachea	588_LNG2
579	AT2	0.8	0	Donor2_Trachea	588_LNG2
580	Pericytes	0.8	1	Donor2_Trachea	588_LNG2
581	Neuroendocrine	0.8	0	Donor2_Trachea	588_LNG2
582	Capillary	0.8	1	Donor2_Trachea	588_LNG2
583	Deuterosomal	0.8	1	Donor2_Trachea	588_LNG2
584	Secretory	0.8	24	Donor2_Trachea	588_LNG2
585	Serous	0.8	0	Donor2_Trachea	588_LNG2
586	T lymphocytes	0.8	0	Donor2_Trachea	588_LNG2
587	Ciliated	0.8	22	Donor2_Trachea	588_LNG2
588	Mucous	0.8	1	Donor2_Trachea	588_LNG2
589	Mast	0.9	0	Donor2_Trachea	588_LNG2
590	B lymphocytes	0.9	0	Donor2_Trachea	588_LNG2
591	Myofibroblasts	0.9	0	Donor2_Trachea	588_LNG2
592	T/NK	0.9	0	Donor2_Trachea	588_LNG2
593	DC	0.9	0	Donor2_Trachea	588_LNG2
594	Endothelial other	0.9	0	Donor2_Trachea	588_LNG2
595	NK	0.9	0	Donor2_Trachea	588_LNG2
596	Monocytes	0.9	1	Donor2_Trachea	588_LNG2
597	Fibroblasts other	0.9	0	Donor2_Trachea	588_LNG2
598	Epithelial other	0.9	0	Donor2_Trachea	588_LNG2
599	Venous	0.9	1	Donor2_Trachea	588_LNG2
600	Basal	0.9	1	Donor2_Trachea	588_LNG2
601	AT1	0.9	0	Donor2_Trachea	588_LNG2
602	Suprabasal	0.9	8	Donor2_Trachea	588_LNG2
603	Smooth muscle	0.9	0	Donor2_Trachea	588_LNG2
604	Nan_Doublets	0.9	4	Donor2_Trachea	588_LNG2
605	B plasma	0.9	0	Donor2_Trachea	588_LNG2
606	Fibroblasts adventitial	0.9	0	Donor2_Trachea	588_LNG2
607	SMG intermediate	0.9	3	Donor2_Trachea	588_LNG2
608	Ionocytes	0.9	0	Donor2_Trachea	588_LNG2
609	AT2	0.9	0	Donor2_Trachea	588_LNG2
610	Pericytes	0.9	0	Donor2_Trachea	588_LNG2
611	Neuroendocrine	0.9	0	Donor2_Trachea	588_LNG2
612	Capillary	0.9	0	Donor2_Trachea	588_LNG2
613	Deuterosomal	0.9	0	Donor2_Trachea	588_LNG2
614	Secretory	0.9	22	Donor2_Trachea	588_LNG2
615	Serous	0.9	0	Donor2_Trachea	588_LNG2
616	T lymphocytes	0.9	1	Donor2_Trachea	588_LNG2
617	Ciliated	0.9	22	Donor2_Trachea	588_LNG2
618	Mucous	0.9	6	Donor2_Trachea	588_LNG2
619	Mast	1	0	Donor2_Trachea	588_LNG2
620	B lymphocytes	1	0	Donor2_Trachea	588_LNG2
621	Myofibroblasts	1	0	Donor2_Trachea	588_LNG2
622	T/NK	1	0	Donor2_Trachea	588_LNG2
623	DC	1	0	Donor2_Trachea	588_LNG2
624	Endothelial other	1	0	Donor2_Trachea	588_LNG2
625	NK	1	0	Donor2_Trachea	588_LNG2
626	Monocytes	1	0	Donor2_Trachea	588_LNG2
627	Fibroblasts other	1	1	Donor2_Trachea	588_LNG2
628	Epithelial other	1	2	Donor2_Trachea	588_LNG2
629	Venous	1	2	Donor2_Trachea	588_LNG2
630	Basal	1	0	Donor2_Trachea	588_LNG2
631	AT1	1	0	Donor2_Trachea	588_LNG2
632	Suprabasal	1	1	Donor2_Trachea	588_LNG2
633	Smooth muscle	1	0	Donor2_Trachea	588_LNG2
634	Nan_Doublets	1	5	Donor2_Trachea	588_LNG2
635	B plasma	1	1	Donor2_Trachea	588_LNG2
636	Fibroblasts adventitial	1	0	Donor2_Trachea	588_LNG2
637	SMG intermediate	1	2	Donor2_Trachea	588_LNG2
638	Ionocytes	1	0	Donor2_Trachea	588_LNG2
639	AT2	1	0	Donor2_Trachea	588_LNG2
640	Pericytes	1	1	Donor2_Trachea	588_LNG2
641	Neuroendocrine	1	0	Donor2_Trachea	588_LNG2
642	Capillary	1	2	Donor2_Trachea	588_LNG2
643	Deuterosomal	1	0	Donor2_Trachea	588_LNG2
644	Secretory	1	40	Donor2_Trachea	588_LNG2
645	Serous	1	0	Donor2_Trachea	588_LNG2
646	T lymphocytes	1	0	Donor2_Trachea	588_LNG2
647	Ciliated	1	34	Donor2_Trachea	588_LNG2
648	Mucous	1	1	Donor2_Trachea	588_LNG2
649	Fibroblasts adventitial	0	0	Donor3_Trachea	689_LNG2
650	Basal	0	3	Donor3_Trachea	689_LNG2
651	DC	0	0	Donor3_Trachea	689_LNG2
652	Suprabasal	0	11	Donor3_Trachea	689_LNG2
653	Endothelial other	0	0	Donor3_Trachea	689_LNG2
654	Monocytes	0	4	Donor3_Trachea	689_LNG2
655	T/NK	0	0	Donor3_Trachea	689_LNG2
656	Venous	0	0	Donor3_Trachea	689_LNG2
657	AT2	0	0	Donor3_Trachea	689_LNG2
658	B plasma	0	1	Donor3_Trachea	689_LNG2
659	SMG intermediate	0	2	Donor3_Trachea	689_LNG2
660	Fibroblasts other	0	0	Donor3_Trachea	689_LNG2
661	Nan_Doublets	0	5	Donor3_Trachea	689_LNG2
662	Smooth muscle	0	1	Donor3_Trachea	689_LNG2
663	Pericytes	0	0	Donor3_Trachea	689_LNG2
664	Mast	0	1	Donor3_Trachea	689_LNG2
665	Ionocytes	0	0	Donor3_Trachea	689_LNG2
666	Epithelial other	0	1	Donor3_Trachea	689_LNG2
667	Mucous	0	0	Donor3_Trachea	689_LNG2
668	Neuroendocrine	0	0	Donor3_Trachea	689_LNG2
669	Secretory	0	1	Donor3_Trachea	689_LNG2
670	Ciliated	0	0	Donor3_Trachea	689_LNG2
671	Squamous	0	0	Donor3_Trachea	689_LNG2
672	Capillary	0	0	Donor3_Trachea	689_LNG2
673	Macrophages	0	0	Donor3_Trachea	689_LNG2
674	T lymphocytes	0	0	Donor3_Trachea	689_LNG2
675	NK	0	0	Donor3_Trachea	689_LNG2
676	Deuterosomal	0	0	Donor3_Trachea	689_LNG2
677	Serous	0	0	Donor3_Trachea	689_LNG2
678	AT1	0	0	Donor3_Trachea	689_LNG2
679	Fibroblasts adventitial	0.1	0	Donor3_Trachea	689_LNG2
680	Basal	0.1	53	Donor3_Trachea	689_LNG2
681	DC	0.1	2	Donor3_Trachea	689_LNG2
682	Suprabasal	0.1	44	Donor3_Trachea	689_LNG2
683	Endothelial other	0.1	0	Donor3_Trachea	689_LNG2
684	Monocytes	0.1	12	Donor3_Trachea	689_LNG2
685	T/NK	0.1	0	Donor3_Trachea	689_LNG2
686	Venous	0.1	4	Donor3_Trachea	689_LNG2
687	AT2	0.1	0	Donor3_Trachea	689_LNG2
688	B plasma	0.1	1	Donor3_Trachea	689_LNG2
689	SMG intermediate	0.1	2	Donor3_Trachea	689_LNG2
690	Fibroblasts other	0.1	6	Donor3_Trachea	689_LNG2
691	Nan_Doublets	0.1	26	Donor3_Trachea	689_LNG2
692	Smooth muscle	0.1	0	Donor3_Trachea	689_LNG2
693	Pericytes	0.1	3	Donor3_Trachea	689_LNG2
694	Mast	0.1	8	Donor3_Trachea	689_LNG2
695	Ionocytes	0.1	0	Donor3_Trachea	689_LNG2
696	Epithelial other	0.1	4	Donor3_Trachea	689_LNG2
697	Mucous	0.1	0	Donor3_Trachea	689_LNG2
698	Neuroendocrine	0.1	0	Donor3_Trachea	689_LNG2
699	Secretory	0.1	7	Donor3_Trachea	689_LNG2
700	Ciliated	0.1	2	Donor3_Trachea	689_LNG2
701	Squamous	0.1	1	Donor3_Trachea	689_LNG2
702	Capillary	0.1	7	Donor3_Trachea	689_LNG2
703	Macrophages	0.1	0	Donor3_Trachea	689_LNG2
704	T lymphocytes	0.1	0	Donor3_Trachea	689_LNG2
705	NK	0.1	0	Donor3_Trachea	689_LNG2
706	Deuterosomal	0.1	0	Donor3_Trachea	689_LNG2
707	Serous	0.1	0	Donor3_Trachea	689_LNG2
708	AT1	0.1	0	Donor3_Trachea	689_LNG2
709	Fibroblasts adventitial	0.2	1	Donor3_Trachea	689_LNG2
710	Basal	0.2	79	Donor3_Trachea	689_LNG2
711	DC	0.2	1	Donor3_Trachea	689_LNG2
712	Suprabasal	0.2	80	Donor3_Trachea	689_LNG2
713	Endothelial other	0.2	1	Donor3_Trachea	689_LNG2
714	Monocytes	0.2	10	Donor3_Trachea	689_LNG2
715	T/NK	0.2	0	Donor3_Trachea	689_LNG2
716	Venous	0.2	2	Donor3_Trachea	689_LNG2
717	AT2	0.2	0	Donor3_Trachea	689_LNG2
718	B plasma	0.2	0	Donor3_Trachea	689_LNG2
719	SMG intermediate	0.2	3	Donor3_Trachea	689_LNG2
720	Fibroblasts other	0.2	3	Donor3_Trachea	689_LNG2
721	Nan_Doublets	0.2	27	Donor3_Trachea	689_LNG2
722	Smooth muscle	0.2	1	Donor3_Trachea	689_LNG2
723	Pericytes	0.2	1	Donor3_Trachea	689_LNG2
724	Mast	0.2	10	Donor3_Trachea	689_LNG2
725	Ionocytes	0.2	0	Donor3_Trachea	689_LNG2
726	Epithelial other	0.2	14	Donor3_Trachea	689_LNG2
727	Mucous	0.2	0	Donor3_Trachea	689_LNG2
728	Neuroendocrine	0.2	0	Donor3_Trachea	689_LNG2
729	Secretory	0.2	22	Donor3_Trachea	689_LNG2
730	Ciliated	0.2	4	Donor3_Trachea	689_LNG2
731	Squamous	0.2	2	Donor3_Trachea	689_LNG2
732	Capillary	0.2	8	Donor3_Trachea	689_LNG2
733	Macrophages	0.2	0	Donor3_Trachea	689_LNG2
734	T lymphocytes	0.2	0	Donor3_Trachea	689_LNG2
735	NK	0.2	0	Donor3_Trachea	689_LNG2
736	Deuterosomal	0.2	0	Donor3_Trachea	689_LNG2
737	Serous	0.2	0	Donor3_Trachea	689_LNG2
738	AT1	0.2	0	Donor3_Trachea	689_LNG2
739	Fibroblasts adventitial	0.3	0	Donor3_Trachea	689_LNG2
740	Basal	0.3	87	Donor3_Trachea	689_LNG2
741	DC	0.3	0	Donor3_Trachea	689_LNG2
742	Suprabasal	0.3	161	Donor3_Trachea	689_LNG2
743	Endothelial other	0.3	2	Donor3_Trachea	689_LNG2
744	Monocytes	0.3	10	Donor3_Trachea	689_LNG2
745	T/NK	0.3	1	Donor3_Trachea	689_LNG2
746	Venous	0.3	8	Donor3_Trachea	689_LNG2
747	AT2	0.3	0	Donor3_Trachea	689_LNG2
748	B plasma	0.3	0	Donor3_Trachea	689_LNG2
749	SMG intermediate	0.3	1	Donor3_Trachea	689_LNG2
750	Fibroblasts other	0.3	5	Donor3_Trachea	689_LNG2
751	Nan_Doublets	0.3	21	Donor3_Trachea	689_LNG2
752	Smooth muscle	0.3	0	Donor3_Trachea	689_LNG2
753	Pericytes	0.3	0	Donor3_Trachea	689_LNG2
754	Mast	0.3	3	Donor3_Trachea	689_LNG2
755	Ionocytes	0.3	0	Donor3_Trachea	689_LNG2
756	Epithelial other	0.3	14	Donor3_Trachea	689_LNG2
757	Mucous	0.3	0	Donor3_Trachea	689_LNG2
758	Neuroendocrine	0.3	1	Donor3_Trachea	689_LNG2
759	Secretory	0.3	32	Donor3_Trachea	689_LNG2
760	Ciliated	0.3	2	Donor3_Trachea	689_LNG2
761	Squamous	0.3	5	Donor3_Trachea	689_LNG2
762	Capillary	0.3	6	Donor3_Trachea	689_LNG2
763	Macrophages	0.3	0	Donor3_Trachea	689_LNG2
764	T lymphocytes	0.3	0	Donor3_Trachea	689_LNG2
765	NK	0.3	0	Donor3_Trachea	689_LNG2
766	Deuterosomal	0.3	0	Donor3_Trachea	689_LNG2
767	Serous	0.3	0	Donor3_Trachea	689_LNG2
768	AT1	0.3	1	Donor3_Trachea	689_LNG2
769	Fibroblasts adventitial	0.4	0	Donor3_Trachea	689_LNG2
770	Basal	0.4	31	Donor3_Trachea	689_LNG2
771	DC	0.4	0	Donor3_Trachea	689_LNG2
772	Suprabasal	0.4	191	Donor3_Trachea	689_LNG2
773	Endothelial other	0.4	3	Donor3_Trachea	689_LNG2
774	Monocytes	0.4	16	Donor3_Trachea	689_LNG2
775	T/NK	0.4	1	Donor3_Trachea	689_LNG2
776	Venous	0.4	3	Donor3_Trachea	689_LNG2
777	AT2	0.4	0	Donor3_Trachea	689_LNG2
778	B plasma	0.4	3	Donor3_Trachea	689_LNG2
779	SMG intermediate	0.4	6	Donor3_Trachea	689_LNG2
780	Fibroblasts other	0.4	4	Donor3_Trachea	689_LNG2
781	Nan_Doublets	0.4	35	Donor3_Trachea	689_LNG2
782	Smooth muscle	0.4	0	Donor3_Trachea	689_LNG2
783	Pericytes	0.4	0	Donor3_Trachea	689_LNG2
784	Mast	0.4	7	Donor3_Trachea	689_LNG2
785	Ionocytes	0.4	0	Donor3_Trachea	689_LNG2
786	Epithelial other	0.4	17	Donor3_Trachea	689_LNG2
787	Mucous	0.4	0	Donor3_Trachea	689_LNG2
788	Neuroendocrine	0.4	1	Donor3_Trachea	689_LNG2
789	Secretory	0.4	63	Donor3_Trachea	689_LNG2
790	Ciliated	0.4	11	Donor3_Trachea	689_LNG2
791	Squamous	0.4	5	Donor3_Trachea	689_LNG2
792	Capillary	0.4	2	Donor3_Trachea	689_LNG2
793	Macrophages	0.4	0	Donor3_Trachea	689_LNG2
794	T lymphocytes	0.4	0	Donor3_Trachea	689_LNG2
795	NK	0.4	0	Donor3_Trachea	689_LNG2
796	Deuterosomal	0.4	2	Donor3_Trachea	689_LNG2
797	Serous	0.4	0	Donor3_Trachea	689_LNG2
798	AT1	0.4	0	Donor3_Trachea	689_LNG2
799	Fibroblasts adventitial	0.5	0	Donor3_Trachea	689_LNG2
800	Basal	0.5	26	Donor3_Trachea	689_LNG2
801	DC	0.5	1	Donor3_Trachea	689_LNG2
802	Suprabasal	0.5	150	Donor3_Trachea	689_LNG2
803	Endothelial other	0.5	0	Donor3_Trachea	689_LNG2
804	Monocytes	0.5	17	Donor3_Trachea	689_LNG2
805	T/NK	0.5	0	Donor3_Trachea	689_LNG2
806	Venous	0.5	4	Donor3_Trachea	689_LNG2
807	AT2	0.5	1	Donor3_Trachea	689_LNG2
808	B plasma	0.5	4	Donor3_Trachea	689_LNG2
809	SMG intermediate	0.5	4	Donor3_Trachea	689_LNG2
810	Fibroblasts other	0.5	3	Donor3_Trachea	689_LNG2
811	Nan_Doublets	0.5	31	Donor3_Trachea	689_LNG2
812	Smooth muscle	0.5	2	Donor3_Trachea	689_LNG2
813	Pericytes	0.5	0	Donor3_Trachea	689_LNG2
814	Mast	0.5	3	Donor3_Trachea	689_LNG2
815	Ionocytes	0.5	0	Donor3_Trachea	689_LNG2
816	Epithelial other	0.5	20	Donor3_Trachea	689_LNG2
817	Mucous	0.5	0	Donor3_Trachea	689_LNG2
818	Neuroendocrine	0.5	0	Donor3_Trachea	689_LNG2
819	Secretory	0.5	102	Donor3_Trachea	689_LNG2
820	Ciliated	0.5	17	Donor3_Trachea	689_LNG2
821	Squamous	0.5	11	Donor3_Trachea	689_LNG2
822	Capillary	0.5	3	Donor3_Trachea	689_LNG2
823	Macrophages	0.5	1	Donor3_Trachea	689_LNG2
824	T lymphocytes	0.5	0	Donor3_Trachea	689_LNG2
825	NK	0.5	0	Donor3_Trachea	689_LNG2
826	Deuterosomal	0.5	8	Donor3_Trachea	689_LNG2
827	Serous	0.5	0	Donor3_Trachea	689_LNG2
828	AT1	0.5	1	Donor3_Trachea	689_LNG2
829	Fibroblasts adventitial	0.6	0	Donor3_Trachea	689_LNG2
830	Basal	0.6	7	Donor3_Trachea	689_LNG2
831	DC	0.6	0	Donor3_Trachea	689_LNG2
832	Suprabasal	0.6	107	Donor3_Trachea	689_LNG2
833	Endothelial other	0.6	2	Donor3_Trachea	689_LNG2
834	Monocytes	0.6	9	Donor3_Trachea	689_LNG2
835	T/NK	0.6	0	Donor3_Trachea	689_LNG2
836	Venous	0.6	3	Donor3_Trachea	689_LNG2
837	AT2	0.6	0	Donor3_Trachea	689_LNG2
838	B plasma	0.6	0	Donor3_Trachea	689_LNG2
839	SMG intermediate	0.6	3	Donor3_Trachea	689_LNG2
840	Fibroblasts other	0.6	2	Donor3_Trachea	689_LNG2
841	Nan_Doublets	0.6	29	Donor3_Trachea	689_LNG2
842	Smooth muscle	0.6	1	Donor3_Trachea	689_LNG2
843	Pericytes	0.6	3	Donor3_Trachea	689_LNG2
844	Mast	0.6	4	Donor3_Trachea	689_LNG2
845	Ionocytes	0.6	1	Donor3_Trachea	689_LNG2
846	Epithelial other	0.6	17	Donor3_Trachea	689_LNG2
847	Mucous	0.6	2	Donor3_Trachea	689_LNG2
848	Neuroendocrine	0.6	0	Donor3_Trachea	689_LNG2
849	Secretory	0.6	147	Donor3_Trachea	689_LNG2
850	Ciliated	0.6	25	Donor3_Trachea	689_LNG2
851	Squamous	0.6	12	Donor3_Trachea	689_LNG2
852	Capillary	0.6	6	Donor3_Trachea	689_LNG2
853	Macrophages	0.6	0	Donor3_Trachea	689_LNG2
854	T lymphocytes	0.6	1	Donor3_Trachea	689_LNG2
855	NK	0.6	0	Donor3_Trachea	689_LNG2
856	Deuterosomal	0.6	16	Donor3_Trachea	689_LNG2
857	Serous	0.6	0	Donor3_Trachea	689_LNG2
858	AT1	0.6	0	Donor3_Trachea	689_LNG2
859	Fibroblasts adventitial	0.7	0	Donor3_Trachea	689_LNG2
860	Basal	0.7	5	Donor3_Trachea	689_LNG2
861	DC	0.7	2	Donor3_Trachea	689_LNG2
862	Suprabasal	0.7	51	Donor3_Trachea	689_LNG2
863	Endothelial other	0.7	0	Donor3_Trachea	689_LNG2
864	Monocytes	0.7	8	Donor3_Trachea	689_LNG2
865	T/NK	0.7	1	Donor3_Trachea	689_LNG2
866	Venous	0.7	4	Donor3_Trachea	689_LNG2
867	AT2	0.7	0	Donor3_Trachea	689_LNG2
868	B plasma	0.7	2	Donor3_Trachea	689_LNG2
869	SMG intermediate	0.7	3	Donor3_Trachea	689_LNG2
870	Fibroblasts other	0.7	2	Donor3_Trachea	689_LNG2
871	Nan_Doublets	0.7	23	Donor3_Trachea	689_LNG2
872	Smooth muscle	0.7	1	Donor3_Trachea	689_LNG2
873	Pericytes	0.7	1	Donor3_Trachea	689_LNG2
874	Mast	0.7	4	Donor3_Trachea	689_LNG2
875	Ionocytes	0.7	0	Donor3_Trachea	689_LNG2
876	Epithelial other	0.7	17	Donor3_Trachea	689_LNG2
877	Mucous	0.7	5	Donor3_Trachea	689_LNG2
878	Neuroendocrine	0.7	5	Donor3_Trachea	689_LNG2
879	Secretory	0.7	154	Donor3_Trachea	689_LNG2
880	Ciliated	0.7	39	Donor3_Trachea	689_LNG2
881	Squamous	0.7	21	Donor3_Trachea	689_LNG2
882	Capillary	0.7	5	Donor3_Trachea	689_LNG2
883	Macrophages	0.7	1	Donor3_Trachea	689_LNG2
884	T lymphocytes	0.7	0	Donor3_Trachea	689_LNG2
885	NK	0.7	0	Donor3_Trachea	689_LNG2
886	Deuterosomal	0.7	48	Donor3_Trachea	689_LNG2
887	Serous	0.7	0	Donor3_Trachea	689_LNG2
888	AT1	0.7	1	Donor3_Trachea	689_LNG2
889	Fibroblasts adventitial	0.8	0	Donor3_Trachea	689_LNG2
890	Basal	0.8	2	Donor3_Trachea	689_LNG2
891	DC	0.8	0	Donor3_Trachea	689_LNG2
892	Suprabasal	0.8	34	Donor3_Trachea	689_LNG2
893	Endothelial other	0.8	0	Donor3_Trachea	689_LNG2
894	Monocytes	0.8	7	Donor3_Trachea	689_LNG2
895	T/NK	0.8	0	Donor3_Trachea	689_LNG2
896	Venous	0.8	0	Donor3_Trachea	689_LNG2
897	AT2	0.8	0	Donor3_Trachea	689_LNG2
898	B plasma	0.8	0	Donor3_Trachea	689_LNG2
899	SMG intermediate	0.8	3	Donor3_Trachea	689_LNG2
900	Fibroblasts other	0.8	7	Donor3_Trachea	689_LNG2
901	Nan_Doublets	0.8	23	Donor3_Trachea	689_LNG2
902	Smooth muscle	0.8	1	Donor3_Trachea	689_LNG2
903	Pericytes	0.8	1	Donor3_Trachea	689_LNG2
904	Mast	0.8	6	Donor3_Trachea	689_LNG2
905	Ionocytes	0.8	0	Donor3_Trachea	689_LNG2
906	Epithelial other	0.8	19	Donor3_Trachea	689_LNG2
907	Mucous	0.8	1	Donor3_Trachea	689_LNG2
908	Neuroendocrine	0.8	0	Donor3_Trachea	689_LNG2
909	Secretory	0.8	143	Donor3_Trachea	689_LNG2
910	Ciliated	0.8	34	Donor3_Trachea	689_LNG2
911	Squamous	0.8	10	Donor3_Trachea	689_LNG2
912	Capillary	0.8	2	Donor3_Trachea	689_LNG2
913	Macrophages	0.8	0	Donor3_Trachea	689_LNG2
914	T lymphocytes	0.8	0	Donor3_Trachea	689_LNG2
915	NK	0.8	1	Donor3_Trachea	689_LNG2
916	Deuterosomal	0.8	40	Donor3_Trachea	689_LNG2
917	Serous	0.8	1	Donor3_Trachea	689_LNG2
918	AT1	0.8	3	Donor3_Trachea	689_LNG2
919	Fibroblasts adventitial	0.9	0	Donor3_Trachea	689_LNG2
920	Basal	0.9	1	Donor3_Trachea	689_LNG2
921	DC	0.9	0	Donor3_Trachea	689_LNG2
922	Suprabasal	0.9	26	Donor3_Trachea	689_LNG2
923	Endothelial other	0.9	0	Donor3_Trachea	689_LNG2
924	Monocytes	0.9	3	Donor3_Trachea	689_LNG2
925	T/NK	0.9	0	Donor3_Trachea	689_LNG2
926	Venous	0.9	3	Donor3_Trachea	689_LNG2
927	AT2	0.9	0	Donor3_Trachea	689_LNG2
928	B plasma	0.9	0	Donor3_Trachea	689_LNG2
929	SMG intermediate	0.9	1	Donor3_Trachea	689_LNG2
930	Fibroblasts other	0.9	3	Donor3_Trachea	689_LNG2
931	Nan_Doublets	0.9	20	Donor3_Trachea	689_LNG2
932	Smooth muscle	0.9	1	Donor3_Trachea	689_LNG2
933	Pericytes	0.9	2	Donor3_Trachea	689_LNG2
934	Mast	0.9	1	Donor3_Trachea	689_LNG2
935	Ionocytes	0.9	0	Donor3_Trachea	689_LNG2
936	Epithelial other	0.9	15	Donor3_Trachea	689_LNG2
937	Mucous	0.9	2	Donor3_Trachea	689_LNG2
938	Neuroendocrine	0.9	0	Donor3_Trachea	689_LNG2
939	Secretory	0.9	116	Donor3_Trachea	689_LNG2
940	Ciliated	0.9	22	Donor3_Trachea	689_LNG2
941	Squamous	0.9	8	Donor3_Trachea	689_LNG2
942	Capillary	0.9	2	Donor3_Trachea	689_LNG2
943	Macrophages	0.9	0	Donor3_Trachea	689_LNG2
944	T lymphocytes	0.9	1	Donor3_Trachea	689_LNG2
945	NK	0.9	0	Donor3_Trachea	689_LNG2
946	Deuterosomal	0.9	27	Donor3_Trachea	689_LNG2
947	Serous	0.9	0	Donor3_Trachea	689_LNG2
948	AT1	0.9	0	Donor3_Trachea	689_LNG2
949	Fibroblasts adventitial	1	0	Donor3_Trachea	689_LNG2
950	Basal	1	0	Donor3_Trachea	689_LNG2
951	DC	1	0	Donor3_Trachea	689_LNG2
952	Suprabasal	1	9	Donor3_Trachea	689_LNG2
953	Endothelial other	1	1	Donor3_Trachea	689_LNG2
954	Monocytes	1	6	Donor3_Trachea	689_LNG2
955	T/NK	1	0	Donor3_Trachea	689_LNG2
956	Venous	1	4	Donor3_Trachea	689_LNG2
957	AT2	1	0	Donor3_Trachea	689_LNG2
958	B plasma	1	1	Donor3_Trachea	689_LNG2
959	SMG intermediate	1	2	Donor3_Trachea	689_LNG2
960	Fibroblasts other	1	6	Donor3_Trachea	689_LNG2
961	Nan_Doublets	1	35	Donor3_Trachea	689_LNG2
962	Smooth muscle	1	1	Donor3_Trachea	689_LNG2
963	Pericytes	1	2	Donor3_Trachea	689_LNG2
964	Mast	1	20	Donor3_Trachea	689_LNG2
965	Ionocytes	1	0	Donor3_Trachea	689_LNG2
966	Epithelial other	1	8	Donor3_Trachea	689_LNG2
967	Mucous	1	1	Donor3_Trachea	689_LNG2
968	Neuroendocrine	1	1	Donor3_Trachea	689_LNG2
969	Secretory	1	72	Donor3_Trachea	689_LNG2
970	Ciliated	1	14	Donor3_Trachea	689_LNG2
971	Squamous	1	2	Donor3_Trachea	689_LNG2
972	Capillary	1	27	Donor3_Trachea	689_LNG2
973	Macrophages	1	1	Donor3_Trachea	689_LNG2
974	T lymphocytes	1	0	Donor3_Trachea	689_LNG2
975	NK	1	0	Donor3_Trachea	689_LNG2
976	Deuterosomal	1	10	Donor3_Trachea	689_LNG2
977	Serous	1	0	Donor3_Trachea	689_LNG2
978	AT1	1	1	Donor3_Trachea	689_LNG2
979	T/NK	0	0	Donor1_Proximal	640C_LNG3
980	B lymphocytes	0	0	Donor1_Proximal	640C_LNG3
981	Fibroblasts other	0	1	Donor1_Proximal	640C_LNG3
982	B plasma	0	0	Donor1_Proximal	640C_LNG3
983	Basal	0	6	Donor1_Proximal	640C_LNG3
984	Macrophages	0	0	Donor1_Proximal	640C_LNG3
985	Monocytes	0	0	Donor1_Proximal	640C_LNG3
986	Endothelial other	0	0	Donor1_Proximal	640C_LNG3
987	Mast	0	1	Donor1_Proximal	640C_LNG3
988	Suprabasal	0	1	Donor1_Proximal	640C_LNG3
989	Smooth muscle	0	0	Donor1_Proximal	640C_LNG3
990	SMG intermediate	0	2	Donor1_Proximal	640C_LNG3
991	Pericytes	0	0	Donor1_Proximal	640C_LNG3
992	Myoepithelial	0	0	Donor1_Proximal	640C_LNG3
993	Nan_Doublets	0	1	Donor1_Proximal	640C_LNG3
994	AT1	0	0	Donor1_Proximal	640C_LNG3
995	Epithelial other	0	0	Donor1_Proximal	640C_LNG3
996	DC	0	2	Donor1_Proximal	640C_LNG3
997	Mucous	0	1	Donor1_Proximal	640C_LNG3
998	Deuterosomal	0	0	Donor1_Proximal	640C_LNG3
999	Secretory	0	3	Donor1_Proximal	640C_LNG3
1000	Venous	0	0	Donor1_Proximal	640C_LNG3
1001	T lymphocytes	0	0	Donor1_Proximal	640C_LNG3
1002	Tuft	0	0	Donor1_Proximal	640C_LNG3
1003	Ciliated	0	1	Donor1_Proximal	640C_LNG3
1004	Capillary	0	0	Donor1_Proximal	640C_LNG3
1005	AT2	0	0	Donor1_Proximal	640C_LNG3
1006	Neuroendocrine	0	0	Donor1_Proximal	640C_LNG3
1007	T/NK	0.1	2	Donor1_Proximal	640C_LNG3
1008	B lymphocytes	0.1	2	Donor1_Proximal	640C_LNG3
1009	Fibroblasts other	0.1	6	Donor1_Proximal	640C_LNG3
1010	B plasma	0.1	1	Donor1_Proximal	640C_LNG3
1011	Basal	0.1	33	Donor1_Proximal	640C_LNG3
1012	Macrophages	0.1	5	Donor1_Proximal	640C_LNG3
1013	Monocytes	0.1	4	Donor1_Proximal	640C_LNG3
1014	Endothelial other	0.1	1	Donor1_Proximal	640C_LNG3
1015	Mast	0.1	1	Donor1_Proximal	640C_LNG3
1016	Suprabasal	0.1	25	Donor1_Proximal	640C_LNG3
1017	Smooth muscle	0.1	1	Donor1_Proximal	640C_LNG3
1018	SMG intermediate	0.1	5	Donor1_Proximal	640C_LNG3
1019	Pericytes	0.1	1	Donor1_Proximal	640C_LNG3
1020	Myoepithelial	0.1	0	Donor1_Proximal	640C_LNG3
1021	Nan_Doublets	0.1	36	Donor1_Proximal	640C_LNG3
1022	AT1	0.1	0	Donor1_Proximal	640C_LNG3
1023	Epithelial other	0.1	18	Donor1_Proximal	640C_LNG3
1024	DC	0.1	8	Donor1_Proximal	640C_LNG3
1025	Mucous	0.1	0	Donor1_Proximal	640C_LNG3
1026	Deuterosomal	0.1	0	Donor1_Proximal	640C_LNG3
1027	Secretory	0.1	23	Donor1_Proximal	640C_LNG3
1028	Venous	0.1	0	Donor1_Proximal	640C_LNG3
1029	T lymphocytes	0.1	0	Donor1_Proximal	640C_LNG3
1030	Tuft	0.1	0	Donor1_Proximal	640C_LNG3
1031	Ciliated	0.1	19	Donor1_Proximal	640C_LNG3
1032	Capillary	0.1	3	Donor1_Proximal	640C_LNG3
1033	AT2	0.1	0	Donor1_Proximal	640C_LNG3
1034	Neuroendocrine	0.1	0	Donor1_Proximal	640C_LNG3
1035	T/NK	0.2	0	Donor1_Proximal	640C_LNG3
1036	B lymphocytes	0.2	0	Donor1_Proximal	640C_LNG3
1037	Fibroblasts other	0.2	3	Donor1_Proximal	640C_LNG3
1038	B plasma	0.2	2	Donor1_Proximal	640C_LNG3
1039	Basal	0.2	50	Donor1_Proximal	640C_LNG3
1040	Macrophages	0.2	3	Donor1_Proximal	640C_LNG3
1041	Monocytes	0.2	6	Donor1_Proximal	640C_LNG3
1042	Endothelial other	0.2	0	Donor1_Proximal	640C_LNG3
1043	Mast	0.2	0	Donor1_Proximal	640C_LNG3
1044	Suprabasal	0.2	48	Donor1_Proximal	640C_LNG3
1045	Smooth muscle	0.2	1	Donor1_Proximal	640C_LNG3
1046	SMG intermediate	0.2	7	Donor1_Proximal	640C_LNG3
1047	Pericytes	0.2	0	Donor1_Proximal	640C_LNG3
1048	Myoepithelial	0.2	0	Donor1_Proximal	640C_LNG3
1049	Nan_Doublets	0.2	31	Donor1_Proximal	640C_LNG3
1050	AT1	0.2	0	Donor1_Proximal	640C_LNG3
1051	Epithelial other	0.2	31	Donor1_Proximal	640C_LNG3
1052	DC	0.2	5	Donor1_Proximal	640C_LNG3
1053	Mucous	0.2	3	Donor1_Proximal	640C_LNG3
1054	Deuterosomal	0.2	2	Donor1_Proximal	640C_LNG3
1055	Secretory	0.2	51	Donor1_Proximal	640C_LNG3
1056	Venous	0.2	1	Donor1_Proximal	640C_LNG3
1057	T lymphocytes	0.2	0	Donor1_Proximal	640C_LNG3
1058	Tuft	0.2	0	Donor1_Proximal	640C_LNG3
1059	Ciliated	0.2	39	Donor1_Proximal	640C_LNG3
1060	Capillary	0.2	0	Donor1_Proximal	640C_LNG3
1061	AT2	0.2	1	Donor1_Proximal	640C_LNG3
1062	Neuroendocrine	0.2	1	Donor1_Proximal	640C_LNG3
1063	T/NK	0.3	0	Donor1_Proximal	640C_LNG3
1064	B lymphocytes	0.3	0	Donor1_Proximal	640C_LNG3
1065	Fibroblasts other	0.3	0	Donor1_Proximal	640C_LNG3
1066	B plasma	0.3	0	Donor1_Proximal	640C_LNG3
1067	Basal	0.3	37	Donor1_Proximal	640C_LNG3
1068	Macrophages	0.3	3	Donor1_Proximal	640C_LNG3
1069	Monocytes	0.3	1	Donor1_Proximal	640C_LNG3
1070	Endothelial other	0.3	0	Donor1_Proximal	640C_LNG3
1071	Mast	0.3	4	Donor1_Proximal	640C_LNG3
1072	Suprabasal	0.3	29	Donor1_Proximal	640C_LNG3
1073	Smooth muscle	0.3	1	Donor1_Proximal	640C_LNG3
1074	SMG intermediate	0.3	4	Donor1_Proximal	640C_LNG3
1075	Pericytes	0.3	2	Donor1_Proximal	640C_LNG3
1076	Myoepithelial	0.3	1	Donor1_Proximal	640C_LNG3
1077	Nan_Doublets	0.3	28	Donor1_Proximal	640C_LNG3
1078	AT1	0.3	1	Donor1_Proximal	640C_LNG3
1079	Epithelial other	0.3	32	Donor1_Proximal	640C_LNG3
1080	DC	0.3	3	Donor1_Proximal	640C_LNG3
1081	Mucous	0.3	3	Donor1_Proximal	640C_LNG3
1082	Deuterosomal	0.3	3	Donor1_Proximal	640C_LNG3
1083	Secretory	0.3	76	Donor1_Proximal	640C_LNG3
1084	Venous	0.3	1	Donor1_Proximal	640C_LNG3
1085	T lymphocytes	0.3	0	Donor1_Proximal	640C_LNG3
1086	Tuft	0.3	1	Donor1_Proximal	640C_LNG3
1087	Ciliated	0.3	66	Donor1_Proximal	640C_LNG3
1088	Capillary	0.3	0	Donor1_Proximal	640C_LNG3
1089	AT2	0.3	0	Donor1_Proximal	640C_LNG3
1090	Neuroendocrine	0.3	2	Donor1_Proximal	640C_LNG3
1091	T/NK	0.4	1	Donor1_Proximal	640C_LNG3
1092	B lymphocytes	0.4	0	Donor1_Proximal	640C_LNG3
1093	Fibroblasts other	0.4	1	Donor1_Proximal	640C_LNG3
1094	B plasma	0.4	0	Donor1_Proximal	640C_LNG3
1095	Basal	0.4	18	Donor1_Proximal	640C_LNG3
1096	Macrophages	0.4	0	Donor1_Proximal	640C_LNG3
1097	Monocytes	0.4	2	Donor1_Proximal	640C_LNG3
1098	Endothelial other	0.4	1	Donor1_Proximal	640C_LNG3
1099	Mast	0.4	0	Donor1_Proximal	640C_LNG3
1100	Suprabasal	0.4	29	Donor1_Proximal	640C_LNG3
1101	Smooth muscle	0.4	0	Donor1_Proximal	640C_LNG3
1102	SMG intermediate	0.4	6	Donor1_Proximal	640C_LNG3
1103	Pericytes	0.4	1	Donor1_Proximal	640C_LNG3
1104	Myoepithelial	0.4	0	Donor1_Proximal	640C_LNG3
1105	Nan_Doublets	0.4	28	Donor1_Proximal	640C_LNG3
1106	AT1	0.4	1	Donor1_Proximal	640C_LNG3
1107	Epithelial other	0.4	39	Donor1_Proximal	640C_LNG3
1108	DC	0.4	6	Donor1_Proximal	640C_LNG3
1109	Mucous	0.4	6	Donor1_Proximal	640C_LNG3
1110	Deuterosomal	0.4	3	Donor1_Proximal	640C_LNG3
1111	Secretory	0.4	79	Donor1_Proximal	640C_LNG3
1112	Venous	0.4	1	Donor1_Proximal	640C_LNG3
1113	T lymphocytes	0.4	1	Donor1_Proximal	640C_LNG3
1114	Tuft	0.4	0	Donor1_Proximal	640C_LNG3
1115	Ciliated	0.4	83	Donor1_Proximal	640C_LNG3
1116	Capillary	0.4	2	Donor1_Proximal	640C_LNG3
1117	AT2	0.4	0	Donor1_Proximal	640C_LNG3
1118	Neuroendocrine	0.4	0	Donor1_Proximal	640C_LNG3
1119	T/NK	0.5	0	Donor1_Proximal	640C_LNG3
1120	B lymphocytes	0.5	0	Donor1_Proximal	640C_LNG3
1121	Fibroblasts other	0.5	1	Donor1_Proximal	640C_LNG3
1122	B plasma	0.5	1	Donor1_Proximal	640C_LNG3
1123	Basal	0.5	9	Donor1_Proximal	640C_LNG3
1124	Macrophages	0.5	0	Donor1_Proximal	640C_LNG3
1125	Monocytes	0.5	0	Donor1_Proximal	640C_LNG3
1126	Endothelial other	0.5	0	Donor1_Proximal	640C_LNG3
1127	Mast	0.5	0	Donor1_Proximal	640C_LNG3
1128	Suprabasal	0.5	14	Donor1_Proximal	640C_LNG3
1129	Smooth muscle	0.5	0	Donor1_Proximal	640C_LNG3
1130	SMG intermediate	0.5	2	Donor1_Proximal	640C_LNG3
1131	Pericytes	0.5	1	Donor1_Proximal	640C_LNG3
1132	Myoepithelial	0.5	0	Donor1_Proximal	640C_LNG3
1133	Nan_Doublets	0.5	24	Donor1_Proximal	640C_LNG3
1134	AT1	0.5	0	Donor1_Proximal	640C_LNG3
1135	Epithelial other	0.5	23	Donor1_Proximal	640C_LNG3
1136	DC	0.5	1	Donor1_Proximal	640C_LNG3
1137	Mucous	0.5	2	Donor1_Proximal	640C_LNG3
1138	Deuterosomal	0.5	2	Donor1_Proximal	640C_LNG3
1139	Secretory	0.5	83	Donor1_Proximal	640C_LNG3
1140	Venous	0.5	2	Donor1_Proximal	640C_LNG3
1141	T lymphocytes	0.5	0	Donor1_Proximal	640C_LNG3
1142	Tuft	0.5	0	Donor1_Proximal	640C_LNG3
1143	Ciliated	0.5	100	Donor1_Proximal	640C_LNG3
1144	Capillary	0.5	1	Donor1_Proximal	640C_LNG3
1145	AT2	0.5	0	Donor1_Proximal	640C_LNG3
1146	Neuroendocrine	0.5	1	Donor1_Proximal	640C_LNG3
1147	T/NK	0.6	0	Donor1_Proximal	640C_LNG3
1148	B lymphocytes	0.6	0	Donor1_Proximal	640C_LNG3
1149	Fibroblasts other	0.6	1	Donor1_Proximal	640C_LNG3
1150	B plasma	0.6	0	Donor1_Proximal	640C_LNG3
1151	Basal	0.6	9	Donor1_Proximal	640C_LNG3
1152	Macrophages	0.6	0	Donor1_Proximal	640C_LNG3
1153	Monocytes	0.6	0	Donor1_Proximal	640C_LNG3
1154	Endothelial other	0.6	0	Donor1_Proximal	640C_LNG3
1155	Mast	0.6	0	Donor1_Proximal	640C_LNG3
1156	Suprabasal	0.6	12	Donor1_Proximal	640C_LNG3
1157	Smooth muscle	0.6	0	Donor1_Proximal	640C_LNG3
1158	SMG intermediate	0.6	1	Donor1_Proximal	640C_LNG3
1159	Pericytes	0.6	0	Donor1_Proximal	640C_LNG3
1160	Myoepithelial	0.6	0	Donor1_Proximal	640C_LNG3
1161	Nan_Doublets	0.6	16	Donor1_Proximal	640C_LNG3
1162	AT1	0.6	1	Donor1_Proximal	640C_LNG3
1163	Epithelial other	0.6	17	Donor1_Proximal	640C_LNG3
1164	DC	0.6	8	Donor1_Proximal	640C_LNG3
1165	Mucous	0.6	2	Donor1_Proximal	640C_LNG3
1166	Deuterosomal	0.6	2	Donor1_Proximal	640C_LNG3
1167	Secretory	0.6	64	Donor1_Proximal	640C_LNG3
1168	Venous	0.6	0	Donor1_Proximal	640C_LNG3
1169	T lymphocytes	0.6	0	Donor1_Proximal	640C_LNG3
1170	Tuft	0.6	1	Donor1_Proximal	640C_LNG3
1171	Ciliated	0.6	118	Donor1_Proximal	640C_LNG3
1172	Capillary	0.6	2	Donor1_Proximal	640C_LNG3
1173	AT2	0.6	0	Donor1_Proximal	640C_LNG3
1174	Neuroendocrine	0.6	0	Donor1_Proximal	640C_LNG3
1175	T/NK	0.7	0	Donor1_Proximal	640C_LNG3
1176	B lymphocytes	0.7	0	Donor1_Proximal	640C_LNG3
1177	Fibroblasts other	0.7	1	Donor1_Proximal	640C_LNG3
1178	B plasma	0.7	0	Donor1_Proximal	640C_LNG3
1179	Basal	0.7	4	Donor1_Proximal	640C_LNG3
1180	Macrophages	0.7	0	Donor1_Proximal	640C_LNG3
1181	Monocytes	0.7	0	Donor1_Proximal	640C_LNG3
1182	Endothelial other	0.7	0	Donor1_Proximal	640C_LNG3
1183	Mast	0.7	0	Donor1_Proximal	640C_LNG3
1184	Suprabasal	0.7	10	Donor1_Proximal	640C_LNG3
1185	Smooth muscle	0.7	0	Donor1_Proximal	640C_LNG3
1186	SMG intermediate	0.7	2	Donor1_Proximal	640C_LNG3
1187	Pericytes	0.7	0	Donor1_Proximal	640C_LNG3
1188	Myoepithelial	0.7	0	Donor1_Proximal	640C_LNG3
1189	Nan_Doublets	0.7	9	Donor1_Proximal	640C_LNG3
1190	AT1	0.7	0	Donor1_Proximal	640C_LNG3
1191	Epithelial other	0.7	13	Donor1_Proximal	640C_LNG3
1192	DC	0.7	5	Donor1_Proximal	640C_LNG3
1193	Mucous	0.7	0	Donor1_Proximal	640C_LNG3
1194	Deuterosomal	0.7	3	Donor1_Proximal	640C_LNG3
1195	Secretory	0.7	52	Donor1_Proximal	640C_LNG3
1196	Venous	0.7	2	Donor1_Proximal	640C_LNG3
1197	T lymphocytes	0.7	1	Donor1_Proximal	640C_LNG3
1198	Tuft	0.7	1	Donor1_Proximal	640C_LNG3
1199	Ciliated	0.7	104	Donor1_Proximal	640C_LNG3
1200	Capillary	0.7	1	Donor1_Proximal	640C_LNG3
1201	AT2	0.7	0	Donor1_Proximal	640C_LNG3
1202	Neuroendocrine	0.7	0	Donor1_Proximal	640C_LNG3
1203	T/NK	0.8	0	Donor1_Proximal	640C_LNG3
1204	B lymphocytes	0.8	1	Donor1_Proximal	640C_LNG3
1205	Fibroblasts other	0.8	0	Donor1_Proximal	640C_LNG3
1206	B plasma	0.8	0	Donor1_Proximal	640C_LNG3
1207	Basal	0.8	3	Donor1_Proximal	640C_LNG3
1208	Macrophages	0.8	1	Donor1_Proximal	640C_LNG3
1209	Monocytes	0.8	0	Donor1_Proximal	640C_LNG3
1210	Endothelial other	0.8	0	Donor1_Proximal	640C_LNG3
1211	Mast	0.8	0	Donor1_Proximal	640C_LNG3
1212	Suprabasal	0.8	5	Donor1_Proximal	640C_LNG3
1213	Smooth muscle	0.8	0	Donor1_Proximal	640C_LNG3
1214	SMG intermediate	0.8	1	Donor1_Proximal	640C_LNG3
1215	Pericytes	0.8	0	Donor1_Proximal	640C_LNG3
1216	Myoepithelial	0.8	0	Donor1_Proximal	640C_LNG3
1217	Nan_Doublets	0.8	7	Donor1_Proximal	640C_LNG3
1218	AT1	0.8	0	Donor1_Proximal	640C_LNG3
1219	Epithelial other	0.8	16	Donor1_Proximal	640C_LNG3
1220	DC	0.8	1	Donor1_Proximal	640C_LNG3
1221	Mucous	0.8	0	Donor1_Proximal	640C_LNG3
1222	Deuterosomal	0.8	0	Donor1_Proximal	640C_LNG3
1223	Secretory	0.8	34	Donor1_Proximal	640C_LNG3
1224	Venous	0.8	2	Donor1_Proximal	640C_LNG3
1225	T lymphocytes	0.8	0	Donor1_Proximal	640C_LNG3
1226	Tuft	0.8	0	Donor1_Proximal	640C_LNG3
1227	Ciliated	0.8	87	Donor1_Proximal	640C_LNG3
1228	Capillary	0.8	1	Donor1_Proximal	640C_LNG3
1229	AT2	0.8	0	Donor1_Proximal	640C_LNG3
1230	Neuroendocrine	0.8	1	Donor1_Proximal	640C_LNG3
1231	T/NK	0.9	0	Donor1_Proximal	640C_LNG3
1232	B lymphocytes	0.9	0	Donor1_Proximal	640C_LNG3
1233	Fibroblasts other	0.9	0	Donor1_Proximal	640C_LNG3
1234	B plasma	0.9	0	Donor1_Proximal	640C_LNG3
1235	Basal	0.9	3	Donor1_Proximal	640C_LNG3
1236	Macrophages	0.9	0	Donor1_Proximal	640C_LNG3
1237	Monocytes	0.9	0	Donor1_Proximal	640C_LNG3
1238	Endothelial other	0.9	0	Donor1_Proximal	640C_LNG3
1239	Mast	0.9	1	Donor1_Proximal	640C_LNG3
1240	Suprabasal	0.9	4	Donor1_Proximal	640C_LNG3
1241	Smooth muscle	0.9	1	Donor1_Proximal	640C_LNG3
1242	SMG intermediate	0.9	1	Donor1_Proximal	640C_LNG3
1243	Pericytes	0.9	0	Donor1_Proximal	640C_LNG3
1244	Myoepithelial	0.9	0	Donor1_Proximal	640C_LNG3
1245	Nan_Doublets	0.9	12	Donor1_Proximal	640C_LNG3
1246	AT1	0.9	0	Donor1_Proximal	640C_LNG3
1247	Epithelial other	0.9	3	Donor1_Proximal	640C_LNG3
1248	DC	0.9	1	Donor1_Proximal	640C_LNG3
1249	Mucous	0.9	0	Donor1_Proximal	640C_LNG3
1250	Deuterosomal	0.9	1	Donor1_Proximal	640C_LNG3
1251	Secretory	0.9	27	Donor1_Proximal	640C_LNG3
1252	Venous	0.9	0	Donor1_Proximal	640C_LNG3
1253	T lymphocytes	0.9	0	Donor1_Proximal	640C_LNG3
1254	Tuft	0.9	0	Donor1_Proximal	640C_LNG3
1255	Ciliated	0.9	63	Donor1_Proximal	640C_LNG3
1256	Capillary	0.9	1	Donor1_Proximal	640C_LNG3
1257	AT2	0.9	0	Donor1_Proximal	640C_LNG3
1258	Neuroendocrine	0.9	1	Donor1_Proximal	640C_LNG3
1259	T/NK	1	0	Donor1_Proximal	640C_LNG3
1260	B lymphocytes	1	0	Donor1_Proximal	640C_LNG3
1261	Fibroblasts other	1	0	Donor1_Proximal	640C_LNG3
1262	B plasma	1	0	Donor1_Proximal	640C_LNG3
1263	Basal	1	3	Donor1_Proximal	640C_LNG3
1264	Macrophages	1	2	Donor1_Proximal	640C_LNG3
1265	Monocytes	1	0	Donor1_Proximal	640C_LNG3
1266	Endothelial other	1	0	Donor1_Proximal	640C_LNG3
1267	Mast	1	2	Donor1_Proximal	640C_LNG3
1268	Suprabasal	1	4	Donor1_Proximal	640C_LNG3
1269	Smooth muscle	1	1	Donor1_Proximal	640C_LNG3
1270	SMG intermediate	1	2	Donor1_Proximal	640C_LNG3
1271	Pericytes	1	0	Donor1_Proximal	640C_LNG3
1272	Myoepithelial	1	0	Donor1_Proximal	640C_LNG3
1273	Nan_Doublets	1	9	Donor1_Proximal	640C_LNG3
1274	AT1	1	0	Donor1_Proximal	640C_LNG3
1275	Epithelial other	1	4	Donor1_Proximal	640C_LNG3
1276	DC	1	1	Donor1_Proximal	640C_LNG3
1277	Mucous	1	0	Donor1_Proximal	640C_LNG3
1278	Deuterosomal	1	3	Donor1_Proximal	640C_LNG3
1279	Secretory	1	39	Donor1_Proximal	640C_LNG3
1280	Venous	1	0	Donor1_Proximal	640C_LNG3
1281	T lymphocytes	1	0	Donor1_Proximal	640C_LNG3
1282	Tuft	1	0	Donor1_Proximal	640C_LNG3
1283	Ciliated	1	84	Donor1_Proximal	640C_LNG3
1284	Capillary	1	2	Donor1_Proximal	640C_LNG3
1285	AT2	1	1	Donor1_Proximal	640C_LNG3
1286	Neuroendocrine	1	2	Donor1_Proximal	640C_LNG3
1287	Macrophages	0	0	Donor2_Proximal	588_LNG3
1288	Fibroblasts other	0	1	Donor2_Proximal	588_LNG3
1289	Suprabasal	0	1	Donor2_Proximal	588_LNG3
1290	T lymphocytes	0	0	Donor2_Proximal	588_LNG3
1291	Venous	0	0	Donor2_Proximal	588_LNG3
1292	Basal	0	1	Donor2_Proximal	588_LNG3
1293	Nan_Doublets	0	3	Donor2_Proximal	588_LNG3
1294	AT1	0	0	Donor2_Proximal	588_LNG3
1295	Deuterosomal	0	0	Donor2_Proximal	588_LNG3
1296	Epithelial other	0	1	Donor2_Proximal	588_LNG3
1297	Capillary	0	0	Donor2_Proximal	588_LNG3
1298	Mucous	0	0	Donor2_Proximal	588_LNG3
1299	Pericytes	0	0	Donor2_Proximal	588_LNG3
1300	Secretory	0	1	Donor2_Proximal	588_LNG3
1301	Endothelial other	0	0	Donor2_Proximal	588_LNG3
1302	Ciliated	0	0	Donor2_Proximal	588_LNG3
1303	Mast	0	0	Donor2_Proximal	588_LNG3
1304	SMG intermediate	0	1	Donor2_Proximal	588_LNG3
1305	AT2	0	0	Donor2_Proximal	588_LNG3
1306	Smooth muscle	0	0	Donor2_Proximal	588_LNG3
1307	Macrophages	0.1	1	Donor2_Proximal	588_LNG3
1308	Fibroblasts other	0.1	3	Donor2_Proximal	588_LNG3
1309	Suprabasal	0.1	1	Donor2_Proximal	588_LNG3
1310	T lymphocytes	0.1	0	Donor2_Proximal	588_LNG3
1311	Venous	0.1	1	Donor2_Proximal	588_LNG3
1312	Basal	0.1	9	Donor2_Proximal	588_LNG3
1313	Nan_Doublets	0.1	4	Donor2_Proximal	588_LNG3
1314	AT1	0.1	0	Donor2_Proximal	588_LNG3
1315	Deuterosomal	0.1	0	Donor2_Proximal	588_LNG3
1316	Epithelial other	0.1	2	Donor2_Proximal	588_LNG3
1317	Capillary	0.1	0	Donor2_Proximal	588_LNG3
1318	Mucous	0.1	0	Donor2_Proximal	588_LNG3
1319	Pericytes	0.1	0	Donor2_Proximal	588_LNG3
1320	Secretory	0.1	1	Donor2_Proximal	588_LNG3
1321	Endothelial other	0.1	0	Donor2_Proximal	588_LNG3
1322	Ciliated	0.1	5	Donor2_Proximal	588_LNG3
1323	Mast	0.1	0	Donor2_Proximal	588_LNG3
1324	SMG intermediate	0.1	1	Donor2_Proximal	588_LNG3
1325	AT2	0.1	0	Donor2_Proximal	588_LNG3
1326	Smooth muscle	0.1	0	Donor2_Proximal	588_LNG3
1327	Macrophages	0.2	0	Donor2_Proximal	588_LNG3
1328	Fibroblasts other	0.2	0	Donor2_Proximal	588_LNG3
1329	Suprabasal	0.2	5	Donor2_Proximal	588_LNG3
1330	T lymphocytes	0.2	1	Donor2_Proximal	588_LNG3
1331	Venous	0.2	2	Donor2_Proximal	588_LNG3
1332	Basal	0.2	6	Donor2_Proximal	588_LNG3
1333	Nan_Doublets	0.2	4	Donor2_Proximal	588_LNG3
1334	AT1	0.2	0	Donor2_Proximal	588_LNG3
1335	Deuterosomal	0.2	0	Donor2_Proximal	588_LNG3
1336	Epithelial other	0.2	2	Donor2_Proximal	588_LNG3
1337	Capillary	0.2	0	Donor2_Proximal	588_LNG3
1338	Mucous	0.2	0	Donor2_Proximal	588_LNG3
1339	Pericytes	0.2	1	Donor2_Proximal	588_LNG3
1340	Secretory	0.2	4	Donor2_Proximal	588_LNG3
1341	Endothelial other	0.2	0	Donor2_Proximal	588_LNG3
1342	Ciliated	0.2	5	Donor2_Proximal	588_LNG3
1343	Mast	0.2	0	Donor2_Proximal	588_LNG3
1344	SMG intermediate	0.2	1	Donor2_Proximal	588_LNG3
1345	AT2	0.2	0	Donor2_Proximal	588_LNG3
1346	Smooth muscle	0.2	0	Donor2_Proximal	588_LNG3
1347	Macrophages	0.3	0	Donor2_Proximal	588_LNG3
1348	Fibroblasts other	0.3	0	Donor2_Proximal	588_LNG3
1349	Suprabasal	0.3	1	Donor2_Proximal	588_LNG3
1350	T lymphocytes	0.3	0	Donor2_Proximal	588_LNG3
1351	Venous	0.3	0	Donor2_Proximal	588_LNG3
1352	Basal	0.3	9	Donor2_Proximal	588_LNG3
1353	Nan_Doublets	0.3	5	Donor2_Proximal	588_LNG3
1354	AT1	0.3	0	Donor2_Proximal	588_LNG3
1355	Deuterosomal	0.3	2	Donor2_Proximal	588_LNG3
1356	Epithelial other	0.3	5	Donor2_Proximal	588_LNG3
1357	Capillary	0.3	0	Donor2_Proximal	588_LNG3
1358	Mucous	0.3	0	Donor2_Proximal	588_LNG3
1359	Pericytes	0.3	0	Donor2_Proximal	588_LNG3
1360	Secretory	0.3	6	Donor2_Proximal	588_LNG3
1361	Endothelial other	0.3	0	Donor2_Proximal	588_LNG3
1362	Ciliated	0.3	8	Donor2_Proximal	588_LNG3
1363	Mast	0.3	0	Donor2_Proximal	588_LNG3
1364	SMG intermediate	0.3	0	Donor2_Proximal	588_LNG3
1365	AT2	0.3	0	Donor2_Proximal	588_LNG3
1366	Smooth muscle	0.3	0	Donor2_Proximal	588_LNG3
1367	Macrophages	0.4	0	Donor2_Proximal	588_LNG3
1368	Fibroblasts other	0.4	0	Donor2_Proximal	588_LNG3
1369	Suprabasal	0.4	0	Donor2_Proximal	588_LNG3
1370	T lymphocytes	0.4	0	Donor2_Proximal	588_LNG3
1371	Venous	0.4	0	Donor2_Proximal	588_LNG3
1372	Basal	0.4	5	Donor2_Proximal	588_LNG3
1373	Nan_Doublets	0.4	8	Donor2_Proximal	588_LNG3
1374	AT1	0.4	1	Donor2_Proximal	588_LNG3
1375	Deuterosomal	0.4	1	Donor2_Proximal	588_LNG3
1376	Epithelial other	0.4	3	Donor2_Proximal	588_LNG3
1377	Capillary	0.4	0	Donor2_Proximal	588_LNG3
1378	Mucous	0.4	0	Donor2_Proximal	588_LNG3
1379	Pericytes	0.4	0	Donor2_Proximal	588_LNG3
1380	Secretory	0.4	12	Donor2_Proximal	588_LNG3
1381	Endothelial other	0.4	0	Donor2_Proximal	588_LNG3
1382	Ciliated	0.4	8	Donor2_Proximal	588_LNG3
1383	Mast	0.4	0	Donor2_Proximal	588_LNG3
1384	SMG intermediate	0.4	0	Donor2_Proximal	588_LNG3
1385	AT2	0.4	0	Donor2_Proximal	588_LNG3
1386	Smooth muscle	0.4	0	Donor2_Proximal	588_LNG3
1387	Macrophages	0.5	0	Donor2_Proximal	588_LNG3
1388	Fibroblasts other	0.5	0	Donor2_Proximal	588_LNG3
1389	Suprabasal	0.5	1	Donor2_Proximal	588_LNG3
1390	T lymphocytes	0.5	0	Donor2_Proximal	588_LNG3
1391	Venous	0.5	0	Donor2_Proximal	588_LNG3
1392	Basal	0.5	4	Donor2_Proximal	588_LNG3
1393	Nan_Doublets	0.5	3	Donor2_Proximal	588_LNG3
1394	AT1	0.5	1	Donor2_Proximal	588_LNG3
1395	Deuterosomal	0.5	2	Donor2_Proximal	588_LNG3
1396	Epithelial other	0.5	5	Donor2_Proximal	588_LNG3
1397	Capillary	0.5	3	Donor2_Proximal	588_LNG3
1398	Mucous	0.5	1	Donor2_Proximal	588_LNG3
1399	Pericytes	0.5	0	Donor2_Proximal	588_LNG3
1400	Secretory	0.5	6	Donor2_Proximal	588_LNG3
1401	Endothelial other	0.5	0	Donor2_Proximal	588_LNG3
1402	Ciliated	0.5	14	Donor2_Proximal	588_LNG3
1403	Mast	0.5	0	Donor2_Proximal	588_LNG3
1404	SMG intermediate	0.5	0	Donor2_Proximal	588_LNG3
1405	AT2	0.5	0	Donor2_Proximal	588_LNG3
1406	Smooth muscle	0.5	0	Donor2_Proximal	588_LNG3
1407	Macrophages	0.6	0	Donor2_Proximal	588_LNG3
1408	Fibroblasts other	0.6	1	Donor2_Proximal	588_LNG3
1409	Suprabasal	0.6	1	Donor2_Proximal	588_LNG3
1410	T lymphocytes	0.6	0	Donor2_Proximal	588_LNG3
1411	Venous	0.6	1	Donor2_Proximal	588_LNG3
1412	Basal	0.6	3	Donor2_Proximal	588_LNG3
1413	Nan_Doublets	0.6	7	Donor2_Proximal	588_LNG3
1414	AT1	0.6	0	Donor2_Proximal	588_LNG3
1415	Deuterosomal	0.6	1	Donor2_Proximal	588_LNG3
1416	Epithelial other	0.6	4	Donor2_Proximal	588_LNG3
1417	Capillary	0.6	1	Donor2_Proximal	588_LNG3
1418	Mucous	0.6	0	Donor2_Proximal	588_LNG3
1419	Pericytes	0.6	0	Donor2_Proximal	588_LNG3
1420	Secretory	0.6	3	Donor2_Proximal	588_LNG3
1421	Endothelial other	0.6	1	Donor2_Proximal	588_LNG3
1422	Ciliated	0.6	18	Donor2_Proximal	588_LNG3
1423	Mast	0.6	0	Donor2_Proximal	588_LNG3
1424	SMG intermediate	0.6	1	Donor2_Proximal	588_LNG3
1425	AT2	0.6	0	Donor2_Proximal	588_LNG3
1426	Smooth muscle	0.6	0	Donor2_Proximal	588_LNG3
1427	Macrophages	0.7	0	Donor2_Proximal	588_LNG3
1428	Fibroblasts other	0.7	0	Donor2_Proximal	588_LNG3
1429	Suprabasal	0.7	1	Donor2_Proximal	588_LNG3
1430	T lymphocytes	0.7	0	Donor2_Proximal	588_LNG3
1431	Venous	0.7	0	Donor2_Proximal	588_LNG3
1432	Basal	0.7	0	Donor2_Proximal	588_LNG3
1433	Nan_Doublets	0.7	2	Donor2_Proximal	588_LNG3
1434	AT1	0.7	0	Donor2_Proximal	588_LNG3
1435	Deuterosomal	0.7	1	Donor2_Proximal	588_LNG3
1436	Epithelial other	0.7	2	Donor2_Proximal	588_LNG3
1437	Capillary	0.7	0	Donor2_Proximal	588_LNG3
1438	Mucous	0.7	0	Donor2_Proximal	588_LNG3
1439	Pericytes	0.7	0	Donor2_Proximal	588_LNG3
1440	Secretory	0.7	4	Donor2_Proximal	588_LNG3
1441	Endothelial other	0.7	0	Donor2_Proximal	588_LNG3
1442	Ciliated	0.7	17	Donor2_Proximal	588_LNG3
1443	Mast	0.7	1	Donor2_Proximal	588_LNG3
1444	SMG intermediate	0.7	0	Donor2_Proximal	588_LNG3
1445	AT2	0.7	1	Donor2_Proximal	588_LNG3
1446	Smooth muscle	0.7	0	Donor2_Proximal	588_LNG3
1447	Macrophages	0.8	0	Donor2_Proximal	588_LNG3
1448	Fibroblasts other	0.8	1	Donor2_Proximal	588_LNG3
1449	Suprabasal	0.8	0	Donor2_Proximal	588_LNG3
1450	T lymphocytes	0.8	0	Donor2_Proximal	588_LNG3
1451	Venous	0.8	0	Donor2_Proximal	588_LNG3
1452	Basal	0.8	0	Donor2_Proximal	588_LNG3
1453	Nan_Doublets	0.8	5	Donor2_Proximal	588_LNG3
1454	AT1	0.8	0	Donor2_Proximal	588_LNG3
1455	Deuterosomal	0.8	1	Donor2_Proximal	588_LNG3
1456	Epithelial other	0.8	0	Donor2_Proximal	588_LNG3
1457	Capillary	0.8	0	Donor2_Proximal	588_LNG3
1458	Mucous	0.8	0	Donor2_Proximal	588_LNG3
1459	Pericytes	0.8	1	Donor2_Proximal	588_LNG3
1460	Secretory	0.8	7	Donor2_Proximal	588_LNG3
1461	Endothelial other	0.8	0	Donor2_Proximal	588_LNG3
1462	Ciliated	0.8	9	Donor2_Proximal	588_LNG3
1463	Mast	0.8	0	Donor2_Proximal	588_LNG3
1464	SMG intermediate	0.8	2	Donor2_Proximal	588_LNG3
1465	AT2	0.8	0	Donor2_Proximal	588_LNG3
1466	Smooth muscle	0.8	0	Donor2_Proximal	588_LNG3
1467	Macrophages	0.9	0	Donor2_Proximal	588_LNG3
1468	Fibroblasts other	0.9	0	Donor2_Proximal	588_LNG3
1469	Suprabasal	0.9	0	Donor2_Proximal	588_LNG3
1470	T lymphocytes	0.9	0	Donor2_Proximal	588_LNG3
1471	Venous	0.9	0	Donor2_Proximal	588_LNG3
1472	Basal	0.9	0	Donor2_Proximal	588_LNG3
1473	Nan_Doublets	0.9	3	Donor2_Proximal	588_LNG3
1474	AT1	0.9	0	Donor2_Proximal	588_LNG3
1475	Deuterosomal	0.9	0	Donor2_Proximal	588_LNG3
1476	Epithelial other	0.9	2	Donor2_Proximal	588_LNG3
1477	Capillary	0.9	0	Donor2_Proximal	588_LNG3
1478	Mucous	0.9	0	Donor2_Proximal	588_LNG3
1479	Pericytes	0.9	0	Donor2_Proximal	588_LNG3
1480	Secretory	0.9	2	Donor2_Proximal	588_LNG3
1481	Endothelial other	0.9	0	Donor2_Proximal	588_LNG3
1482	Ciliated	0.9	8	Donor2_Proximal	588_LNG3
1483	Mast	0.9	0	Donor2_Proximal	588_LNG3
1484	SMG intermediate	0.9	1	Donor2_Proximal	588_LNG3
1485	AT2	0.9	0	Donor2_Proximal	588_LNG3
1486	Smooth muscle	0.9	1	Donor2_Proximal	588_LNG3
1487	Macrophages	1	0	Donor2_Proximal	588_LNG3
1488	Fibroblasts other	1	0	Donor2_Proximal	588_LNG3
1489	Suprabasal	1	0	Donor2_Proximal	588_LNG3
1490	T lymphocytes	1	0	Donor2_Proximal	588_LNG3
1491	Venous	1	0	Donor2_Proximal	588_LNG3
1492	Basal	1	0	Donor2_Proximal	588_LNG3
1493	Nan_Doublets	1	2	Donor2_Proximal	588_LNG3
1494	AT1	1	0	Donor2_Proximal	588_LNG3
1495	Deuterosomal	1	0	Donor2_Proximal	588_LNG3
1496	Epithelial other	1	4	Donor2_Proximal	588_LNG3
1497	Capillary	1	0	Donor2_Proximal	588_LNG3
1498	Mucous	1	0	Donor2_Proximal	588_LNG3
1499	Pericytes	1	0	Donor2_Proximal	588_LNG3
1500	Secretory	1	5	Donor2_Proximal	588_LNG3
1501	Endothelial other	1	0	Donor2_Proximal	588_LNG3
1502	Ciliated	1	9	Donor2_Proximal	588_LNG3
1503	Mast	1	0	Donor2_Proximal	588_LNG3
1504	SMG intermediate	1	1	Donor2_Proximal	588_LNG3
1505	AT2	1	0	Donor2_Proximal	588_LNG3
1506	Smooth muscle	1	0	Donor2_Proximal	588_LNG3
1507	Pericytes	0	2	Donor3_Proximal	689_LNG3
1508	Basal	0	0	Donor3_Proximal	689_LNG3
1509	Suprabasal	0	0	Donor3_Proximal	689_LNG3
1510	Deuterosomal	0	0	Donor3_Proximal	689_LNG3
1511	Capillary	0	0	Donor3_Proximal	689_LNG3
1512	Epithelial other	0	0	Donor3_Proximal	689_LNG3
1513	SMG intermediate	0	0	Donor3_Proximal	689_LNG3
1514	Ciliated	0	0	Donor3_Proximal	689_LNG3
1515	Mucous	0	0	Donor3_Proximal	689_LNG3
1516	Secretory	0	0	Donor3_Proximal	689_LNG3
1517	Nan_Doublets	0	0	Donor3_Proximal	689_LNG3
1518	Fibroblasts other	0	0	Donor3_Proximal	689_LNG3
1519	Venous	0	0	Donor3_Proximal	689_LNG3
1520	Pericytes	0.1	0	Donor3_Proximal	689_LNG3
1521	Basal	0.1	2	Donor3_Proximal	689_LNG3
1522	Suprabasal	0.1	1	Donor3_Proximal	689_LNG3
1523	Deuterosomal	0.1	0	Donor3_Proximal	689_LNG3
1524	Capillary	0.1	0	Donor3_Proximal	689_LNG3
1525	Epithelial other	0.1	1	Donor3_Proximal	689_LNG3
1526	SMG intermediate	0.1	0	Donor3_Proximal	689_LNG3
1527	Ciliated	0.1	0	Donor3_Proximal	689_LNG3
1528	Mucous	0.1	1	Donor3_Proximal	689_LNG3
1529	Secretory	0.1	0	Donor3_Proximal	689_LNG3
1530	Nan_Doublets	0.1	0	Donor3_Proximal	689_LNG3
1531	Fibroblasts other	0.1	0	Donor3_Proximal	689_LNG3
1532	Venous	0.1	0	Donor3_Proximal	689_LNG3
1533	Pericytes	0.2	0	Donor3_Proximal	689_LNG3
1534	Basal	0.2	5	Donor3_Proximal	689_LNG3
1535	Suprabasal	0.2	8	Donor3_Proximal	689_LNG3
1536	Deuterosomal	0.2	0	Donor3_Proximal	689_LNG3
1537	Capillary	0.2	2	Donor3_Proximal	689_LNG3
1538	Epithelial other	0.2	2	Donor3_Proximal	689_LNG3
1539	SMG intermediate	0.2	1	Donor3_Proximal	689_LNG3
1540	Ciliated	0.2	0	Donor3_Proximal	689_LNG3
1541	Mucous	0.2	0	Donor3_Proximal	689_LNG3
1542	Secretory	0.2	2	Donor3_Proximal	689_LNG3
1543	Nan_Doublets	0.2	3	Donor3_Proximal	689_LNG3
1544	Fibroblasts other	0.2	0	Donor3_Proximal	689_LNG3
1545	Venous	0.2	0	Donor3_Proximal	689_LNG3
1546	Pericytes	0.3	0	Donor3_Proximal	689_LNG3
1547	Basal	0.3	1	Donor3_Proximal	689_LNG3
1548	Suprabasal	0.3	4	Donor3_Proximal	689_LNG3
1549	Deuterosomal	0.3	2	Donor3_Proximal	689_LNG3
1550	Capillary	0.3	0	Donor3_Proximal	689_LNG3
1551	Epithelial other	0.3	0	Donor3_Proximal	689_LNG3
1552	SMG intermediate	0.3	0	Donor3_Proximal	689_LNG3
1553	Ciliated	0.3	2	Donor3_Proximal	689_LNG3
1554	Mucous	0.3	0	Donor3_Proximal	689_LNG3
1555	Secretory	0.3	9	Donor3_Proximal	689_LNG3
1556	Nan_Doublets	0.3	0	Donor3_Proximal	689_LNG3
1557	Fibroblasts other	0.3	0	Donor3_Proximal	689_LNG3
1558	Venous	0.3	0	Donor3_Proximal	689_LNG3
1559	Pericytes	0.4	0	Donor3_Proximal	689_LNG3
1560	Basal	0.4	0	Donor3_Proximal	689_LNG3
1561	Suprabasal	0.4	2	Donor3_Proximal	689_LNG3
1562	Deuterosomal	0.4	1	Donor3_Proximal	689_LNG3
1563	Capillary	0.4	1	Donor3_Proximal	689_LNG3
1564	Epithelial other	0.4	3	Donor3_Proximal	689_LNG3
1565	SMG intermediate	0.4	1	Donor3_Proximal	689_LNG3
1566	Ciliated	0.4	5	Donor3_Proximal	689_LNG3
1567	Mucous	0.4	0	Donor3_Proximal	689_LNG3
1568	Secretory	0.4	5	Donor3_Proximal	689_LNG3
1569	Nan_Doublets	0.4	1	Donor3_Proximal	689_LNG3
1570	Fibroblasts other	0.4	0	Donor3_Proximal	689_LNG3
1571	Venous	0.4	0	Donor3_Proximal	689_LNG3
1572	Pericytes	0.5	0	Donor3_Proximal	689_LNG3
1573	Basal	0.5	0	Donor3_Proximal	689_LNG3
1574	Suprabasal	0.5	1	Donor3_Proximal	689_LNG3
1575	Deuterosomal	0.5	0	Donor3_Proximal	689_LNG3
1576	Capillary	0.5	1	Donor3_Proximal	689_LNG3
1577	Epithelial other	0.5	0	Donor3_Proximal	689_LNG3
1578	SMG intermediate	0.5	0	Donor3_Proximal	689_LNG3
1579	Ciliated	0.5	6	Donor3_Proximal	689_LNG3
1580	Mucous	0.5	1	Donor3_Proximal	689_LNG3
1581	Secretory	0.5	6	Donor3_Proximal	689_LNG3
1582	Nan_Doublets	0.5	1	Donor3_Proximal	689_LNG3
1583	Fibroblasts other	0.5	0	Donor3_Proximal	689_LNG3
1584	Venous	0.5	0	Donor3_Proximal	689_LNG3
1585	Pericytes	0.6	0	Donor3_Proximal	689_LNG3
1586	Basal	0.6	0	Donor3_Proximal	689_LNG3
1587	Suprabasal	0.6	0	Donor3_Proximal	689_LNG3
1588	Deuterosomal	0.6	0	Donor3_Proximal	689_LNG3
1589	Capillary	0.6	1	Donor3_Proximal	689_LNG3
1590	Epithelial other	0.6	0	Donor3_Proximal	689_LNG3
1591	SMG intermediate	0.6	0	Donor3_Proximal	689_LNG3
1592	Ciliated	0.6	5	Donor3_Proximal	689_LNG3
1593	Mucous	0.6	1	Donor3_Proximal	689_LNG3
1594	Secretory	0.6	7	Donor3_Proximal	689_LNG3
1595	Nan_Doublets	0.6	1	Donor3_Proximal	689_LNG3
1596	Fibroblasts other	0.6	0	Donor3_Proximal	689_LNG3
1597	Venous	0.6	0	Donor3_Proximal	689_LNG3
1598	Pericytes	0.7	0	Donor3_Proximal	689_LNG3
1599	Basal	0.7	0	Donor3_Proximal	689_LNG3
1600	Suprabasal	0.7	0	Donor3_Proximal	689_LNG3
1601	Deuterosomal	0.7	0	Donor3_Proximal	689_LNG3
1602	Capillary	0.7	0	Donor3_Proximal	689_LNG3
1603	Epithelial other	0.7	0	Donor3_Proximal	689_LNG3
1604	SMG intermediate	0.7	1	Donor3_Proximal	689_LNG3
1605	Ciliated	0.7	3	Donor3_Proximal	689_LNG3
1606	Mucous	0.7	2	Donor3_Proximal	689_LNG3
1607	Secretory	0.7	5	Donor3_Proximal	689_LNG3
1608	Nan_Doublets	0.7	3	Donor3_Proximal	689_LNG3
1609	Fibroblasts other	0.7	1	Donor3_Proximal	689_LNG3
1610	Venous	0.7	0	Donor3_Proximal	689_LNG3
1611	Pericytes	0.8	0	Donor3_Proximal	689_LNG3
1612	Basal	0.8	0	Donor3_Proximal	689_LNG3
1613	Suprabasal	0.8	0	Donor3_Proximal	689_LNG3
1614	Deuterosomal	0.8	0	Donor3_Proximal	689_LNG3
1615	Capillary	0.8	0	Donor3_Proximal	689_LNG3
1616	Epithelial other	0.8	0	Donor3_Proximal	689_LNG3
1617	SMG intermediate	0.8	0	Donor3_Proximal	689_LNG3
1618	Ciliated	0.8	5	Donor3_Proximal	689_LNG3
1619	Mucous	0.8	0	Donor3_Proximal	689_LNG3
1620	Secretory	0.8	5	Donor3_Proximal	689_LNG3
1621	Nan_Doublets	0.8	2	Donor3_Proximal	689_LNG3
1622	Fibroblasts other	0.8	0	Donor3_Proximal	689_LNG3
1623	Venous	0.8	1	Donor3_Proximal	689_LNG3
1624	Pericytes	0.9	0	Donor3_Proximal	689_LNG3
1625	Basal	0.9	0	Donor3_Proximal	689_LNG3
1626	Suprabasal	0.9	0	Donor3_Proximal	689_LNG3
1627	Deuterosomal	0.9	0	Donor3_Proximal	689_LNG3
1628	Capillary	0.9	0	Donor3_Proximal	689_LNG3
1629	Epithelial other	0.9	1	Donor3_Proximal	689_LNG3
1630	SMG intermediate	0.9	0	Donor3_Proximal	689_LNG3
1631	Ciliated	0.9	4	Donor3_Proximal	689_LNG3
1632	Mucous	0.9	0	Donor3_Proximal	689_LNG3
1633	Secretory	0.9	3	Donor3_Proximal	689_LNG3
1634	Nan_Doublets	0.9	0	Donor3_Proximal	689_LNG3
1635	Fibroblasts other	0.9	1	Donor3_Proximal	689_LNG3
1636	Venous	0.9	0	Donor3_Proximal	689_LNG3
1637	Pericytes	1	0	Donor3_Proximal	689_LNG3
1638	Basal	1	0	Donor3_Proximal	689_LNG3
1639	Suprabasal	1	0	Donor3_Proximal	689_LNG3
1640	Deuterosomal	1	0	Donor3_Proximal	689_LNG3
1641	Capillary	1	0	Donor3_Proximal	689_LNG3
1642	Epithelial other	1	0	Donor3_Proximal	689_LNG3
1643	SMG intermediate	1	0	Donor3_Proximal	689_LNG3
1644	Ciliated	1	3	Donor3_Proximal	689_LNG3
1645	Mucous	1	0	Donor3_Proximal	689_LNG3
1646	Secretory	1	3	Donor3_Proximal	689_LNG3
1647	Nan_Doublets	1	2	Donor3_Proximal	689_LNG3
1648	Fibroblasts other	1	0	Donor3_Proximal	689_LNG3
1649	Venous	1	0	Donor3_Proximal	689_LNG3
1650	Monocytes	0	1	Donor1_Distal	640C_LNG5
1651	Myofibroblasts	0	0	Donor1_Distal	640C_LNG5
1652	B plasma	0	0	Donor1_Distal	640C_LNG5
1653	Fibroblasts other	0	1	Donor1_Distal	640C_LNG5
1654	Smooth muscle	0	0	Donor1_Distal	640C_LNG5
1655	T/NK	0	1	Donor1_Distal	640C_LNG5
1656	Endothelial other	0	0	Donor1_Distal	640C_LNG5
1657	T lymphocytes	0	0	Donor1_Distal	640C_LNG5
1658	Venous	0	0	Donor1_Distal	640C_LNG5
1659	Basal	0	0	Donor1_Distal	640C_LNG5
1660	DC	0	2	Donor1_Distal	640C_LNG5
1661	Mast	0	0	Donor1_Distal	640C_LNG5
1662	Capillary	0	0	Donor1_Distal	640C_LNG5
1663	Macrophages	0	1	Donor1_Distal	640C_LNG5
1664	Ciliated	0	0	Donor1_Distal	640C_LNG5
1665	Tuft	0	0	Donor1_Distal	640C_LNG5
1666	B lymphocytes	0	0	Donor1_Distal	640C_LNG5
1667	AT2	0	0	Donor1_Distal	640C_LNG5
1668	Nan_Doublets	0	0	Donor1_Distal	640C_LNG5
1669	Suprabasal	0	0	Donor1_Distal	640C_LNG5
1670	Secretory	0	0	Donor1_Distal	640C_LNG5
1671	AT1	0	0	Donor1_Distal	640C_LNG5
1672	Neuroendocrine	0	0	Donor1_Distal	640C_LNG5
1673	Epithelial other	0	0	Donor1_Distal	640C_LNG5
1674	Pericytes	0	0	Donor1_Distal	640C_LNG5
1675	SMG intermediate	0	0	Donor1_Distal	640C_LNG5
1676	Myoepithelial	0	0	Donor1_Distal	640C_LNG5
1677	Rare	0	0	Donor1_Distal	640C_LNG5
1678	Mucous	0	0	Donor1_Distal	640C_LNG5
1679	Monocytes	0.1	1	Donor1_Distal	640C_LNG5
1680	Myofibroblasts	0.1	1	Donor1_Distal	640C_LNG5
1681	B plasma	0.1	6	Donor1_Distal	640C_LNG5
1682	Fibroblasts other	0.1	13	Donor1_Distal	640C_LNG5
1683	Smooth muscle	0.1	0	Donor1_Distal	640C_LNG5
1684	T/NK	0.1	0	Donor1_Distal	640C_LNG5
1685	Endothelial other	0.1	0	Donor1_Distal	640C_LNG5
1686	T lymphocytes	0.1	0	Donor1_Distal	640C_LNG5
1687	Venous	0.1	0	Donor1_Distal	640C_LNG5
1688	Basal	0.1	1	Donor1_Distal	640C_LNG5
1689	DC	0.1	1	Donor1_Distal	640C_LNG5
1690	Mast	0.1	0	Donor1_Distal	640C_LNG5
1691	Capillary	0.1	0	Donor1_Distal	640C_LNG5
1692	Macrophages	0.1	3	Donor1_Distal	640C_LNG5
1693	Ciliated	0.1	15	Donor1_Distal	640C_LNG5
1694	Tuft	0.1	0	Donor1_Distal	640C_LNG5
1695	B lymphocytes	0.1	1	Donor1_Distal	640C_LNG5
1696	AT2	0.1	0	Donor1_Distal	640C_LNG5
1697	Nan_Doublets	0.1	16	Donor1_Distal	640C_LNG5
1698	Suprabasal	0.1	0	Donor1_Distal	640C_LNG5
1699	Secretory	0.1	9	Donor1_Distal	640C_LNG5
1700	AT1	0.1	0	Donor1_Distal	640C_LNG5
1701	Neuroendocrine	0.1	0	Donor1_Distal	640C_LNG5
1702	Epithelial other	0.1	0	Donor1_Distal	640C_LNG5
1703	Pericytes	0.1	0	Donor1_Distal	640C_LNG5
1704	SMG intermediate	0.1	0	Donor1_Distal	640C_LNG5
1705	Myoepithelial	0.1	0	Donor1_Distal	640C_LNG5
1706	Rare	0.1	0	Donor1_Distal	640C_LNG5
1707	Mucous	0.1	0	Donor1_Distal	640C_LNG5
1708	Monocytes	0.2	0	Donor1_Distal	640C_LNG5
1709	Myofibroblasts	0.2	0	Donor1_Distal	640C_LNG5
1710	B plasma	0.2	0	Donor1_Distal	640C_LNG5
1711	Fibroblasts other	0.2	8	Donor1_Distal	640C_LNG5
1712	Smooth muscle	0.2	1	Donor1_Distal	640C_LNG5
1713	T/NK	0.2	1	Donor1_Distal	640C_LNG5
1714	Endothelial other	0.2	1	Donor1_Distal	640C_LNG5
1715	T lymphocytes	0.2	1	Donor1_Distal	640C_LNG5
1716	Venous	0.2	1	Donor1_Distal	640C_LNG5
1717	Basal	0.2	1	Donor1_Distal	640C_LNG5
1718	DC	0.2	0	Donor1_Distal	640C_LNG5
1719	Mast	0.2	1	Donor1_Distal	640C_LNG5
1720	Capillary	0.2	1	Donor1_Distal	640C_LNG5
1721	Macrophages	0.2	3	Donor1_Distal	640C_LNG5
1722	Ciliated	0.2	18	Donor1_Distal	640C_LNG5
1723	Tuft	0.2	0	Donor1_Distal	640C_LNG5
1724	B lymphocytes	0.2	0	Donor1_Distal	640C_LNG5
1725	AT2	0.2	1	Donor1_Distal	640C_LNG5
1726	Nan_Doublets	0.2	23	Donor1_Distal	640C_LNG5
1727	Suprabasal	0.2	1	Donor1_Distal	640C_LNG5
1728	Secretory	0.2	16	Donor1_Distal	640C_LNG5
1729	AT1	0.2	0	Donor1_Distal	640C_LNG5
1730	Neuroendocrine	0.2	0	Donor1_Distal	640C_LNG5
1731	Epithelial other	0.2	5	Donor1_Distal	640C_LNG5
1732	Pericytes	0.2	0	Donor1_Distal	640C_LNG5
1733	SMG intermediate	0.2	0	Donor1_Distal	640C_LNG5
1734	Myoepithelial	0.2	0	Donor1_Distal	640C_LNG5
1735	Rare	0.2	0	Donor1_Distal	640C_LNG5
1736	Mucous	0.2	0	Donor1_Distal	640C_LNG5
1737	Monocytes	0.3	0	Donor1_Distal	640C_LNG5
1738	Myofibroblasts	0.3	0	Donor1_Distal	640C_LNG5
1739	B plasma	0.3	0	Donor1_Distal	640C_LNG5
1740	Fibroblasts other	0.3	3	Donor1_Distal	640C_LNG5
1741	Smooth muscle	0.3	0	Donor1_Distal	640C_LNG5
1742	T/NK	0.3	0	Donor1_Distal	640C_LNG5
1743	Endothelial other	0.3	1	Donor1_Distal	640C_LNG5
1744	T lymphocytes	0.3	1	Donor1_Distal	640C_LNG5
1745	Venous	0.3	1	Donor1_Distal	640C_LNG5
1746	Basal	0.3	1	Donor1_Distal	640C_LNG5
1747	DC	0.3	1	Donor1_Distal	640C_LNG5
1748	Mast	0.3	0	Donor1_Distal	640C_LNG5
1749	Capillary	0.3	1	Donor1_Distal	640C_LNG5
1750	Macrophages	0.3	1	Donor1_Distal	640C_LNG5
1751	Ciliated	0.3	35	Donor1_Distal	640C_LNG5
1752	Tuft	0.3	0	Donor1_Distal	640C_LNG5
1753	B lymphocytes	0.3	1	Donor1_Distal	640C_LNG5
1754	AT2	0.3	2	Donor1_Distal	640C_LNG5
1755	Nan_Doublets	0.3	8	Donor1_Distal	640C_LNG5
1756	Suprabasal	0.3	0	Donor1_Distal	640C_LNG5
1757	Secretory	0.3	25	Donor1_Distal	640C_LNG5
1758	AT1	0.3	0	Donor1_Distal	640C_LNG5
1759	Neuroendocrine	0.3	0	Donor1_Distal	640C_LNG5
1760	Epithelial other	0.3	5	Donor1_Distal	640C_LNG5
1761	Pericytes	0.3	0	Donor1_Distal	640C_LNG5
1762	SMG intermediate	0.3	0	Donor1_Distal	640C_LNG5
1763	Myoepithelial	0.3	0	Donor1_Distal	640C_LNG5
1764	Rare	0.3	0	Donor1_Distal	640C_LNG5
1765	Mucous	0.3	0	Donor1_Distal	640C_LNG5
1766	Monocytes	0.4	0	Donor1_Distal	640C_LNG5
1767	Myofibroblasts	0.4	0	Donor1_Distal	640C_LNG5
1768	B plasma	0.4	0	Donor1_Distal	640C_LNG5
1769	Fibroblasts other	0.4	4	Donor1_Distal	640C_LNG5
1770	Smooth muscle	0.4	0	Donor1_Distal	640C_LNG5
1771	T/NK	0.4	1	Donor1_Distal	640C_LNG5
1772	Endothelial other	0.4	0	Donor1_Distal	640C_LNG5
1773	T lymphocytes	0.4	1	Donor1_Distal	640C_LNG5
1774	Venous	0.4	1	Donor1_Distal	640C_LNG5
1775	Basal	0.4	1	Donor1_Distal	640C_LNG5
1776	DC	0.4	0	Donor1_Distal	640C_LNG5
1777	Mast	0.4	1	Donor1_Distal	640C_LNG5
1778	Capillary	0.4	1	Donor1_Distal	640C_LNG5
1779	Macrophages	0.4	2	Donor1_Distal	640C_LNG5
1780	Ciliated	0.4	33	Donor1_Distal	640C_LNG5
1781	Tuft	0.4	1	Donor1_Distal	640C_LNG5
1782	B lymphocytes	0.4	1	Donor1_Distal	640C_LNG5
1783	AT2	0.4	1	Donor1_Distal	640C_LNG5
1784	Nan_Doublets	0.4	9	Donor1_Distal	640C_LNG5
1785	Suprabasal	0.4	2	Donor1_Distal	640C_LNG5
1786	Secretory	0.4	26	Donor1_Distal	640C_LNG5
1787	AT1	0.4	0	Donor1_Distal	640C_LNG5
1788	Neuroendocrine	0.4	2	Donor1_Distal	640C_LNG5
1789	Epithelial other	0.4	5	Donor1_Distal	640C_LNG5
1790	Pericytes	0.4	1	Donor1_Distal	640C_LNG5
1791	SMG intermediate	0.4	0	Donor1_Distal	640C_LNG5
1792	Myoepithelial	0.4	0	Donor1_Distal	640C_LNG5
1793	Rare	0.4	0	Donor1_Distal	640C_LNG5
1794	Mucous	0.4	0	Donor1_Distal	640C_LNG5
1795	Monocytes	0.5	0	Donor1_Distal	640C_LNG5
1796	Myofibroblasts	0.5	0	Donor1_Distal	640C_LNG5
1797	B plasma	0.5	0	Donor1_Distal	640C_LNG5
1798	Fibroblasts other	0.5	3	Donor1_Distal	640C_LNG5
1799	Smooth muscle	0.5	0	Donor1_Distal	640C_LNG5
1800	T/NK	0.5	0	Donor1_Distal	640C_LNG5
1801	Endothelial other	0.5	0	Donor1_Distal	640C_LNG5
1802	T lymphocytes	0.5	0	Donor1_Distal	640C_LNG5
1803	Venous	0.5	0	Donor1_Distal	640C_LNG5
1804	Basal	0.5	0	Donor1_Distal	640C_LNG5
1805	DC	0.5	1	Donor1_Distal	640C_LNG5
1806	Mast	0.5	0	Donor1_Distal	640C_LNG5
1807	Capillary	0.5	0	Donor1_Distal	640C_LNG5
1808	Macrophages	0.5	0	Donor1_Distal	640C_LNG5
1809	Ciliated	0.5	31	Donor1_Distal	640C_LNG5
1810	Tuft	0.5	0	Donor1_Distal	640C_LNG5
1811	B lymphocytes	0.5	0	Donor1_Distal	640C_LNG5
1812	AT2	0.5	1	Donor1_Distal	640C_LNG5
1813	Nan_Doublets	0.5	16	Donor1_Distal	640C_LNG5
1814	Suprabasal	0.5	0	Donor1_Distal	640C_LNG5
1815	Secretory	0.5	20	Donor1_Distal	640C_LNG5
1816	AT1	0.5	1	Donor1_Distal	640C_LNG5
1817	Neuroendocrine	0.5	1	Donor1_Distal	640C_LNG5
1818	Epithelial other	0.5	3	Donor1_Distal	640C_LNG5
1819	Pericytes	0.5	0	Donor1_Distal	640C_LNG5
1820	SMG intermediate	0.5	0	Donor1_Distal	640C_LNG5
1821	Myoepithelial	0.5	0	Donor1_Distal	640C_LNG5
1822	Rare	0.5	0	Donor1_Distal	640C_LNG5
1823	Mucous	0.5	0	Donor1_Distal	640C_LNG5
1824	Monocytes	0.6	0	Donor1_Distal	640C_LNG5
1825	Myofibroblasts	0.6	0	Donor1_Distal	640C_LNG5
1826	B plasma	0.6	0	Donor1_Distal	640C_LNG5
1827	Fibroblasts other	0.6	2	Donor1_Distal	640C_LNG5
1828	Smooth muscle	0.6	0	Donor1_Distal	640C_LNG5
1829	T/NK	0.6	0	Donor1_Distal	640C_LNG5
1830	Endothelial other	0.6	0	Donor1_Distal	640C_LNG5
1831	T lymphocytes	0.6	0	Donor1_Distal	640C_LNG5
1832	Venous	0.6	0	Donor1_Distal	640C_LNG5
1833	Basal	0.6	1	Donor1_Distal	640C_LNG5
1834	DC	0.6	0	Donor1_Distal	640C_LNG5
1835	Mast	0.6	0	Donor1_Distal	640C_LNG5
1836	Capillary	0.6	0	Donor1_Distal	640C_LNG5
1837	Macrophages	0.6	1	Donor1_Distal	640C_LNG5
1838	Ciliated	0.6	16	Donor1_Distal	640C_LNG5
1839	Tuft	0.6	0	Donor1_Distal	640C_LNG5
1840	B lymphocytes	0.6	1	Donor1_Distal	640C_LNG5
1841	AT2	0.6	1	Donor1_Distal	640C_LNG5
1842	Nan_Doublets	0.6	8	Donor1_Distal	640C_LNG5
1843	Suprabasal	0.6	0	Donor1_Distal	640C_LNG5
1844	Secretory	0.6	13	Donor1_Distal	640C_LNG5
1845	AT1	0.6	0	Donor1_Distal	640C_LNG5
1846	Neuroendocrine	0.6	0	Donor1_Distal	640C_LNG5
1847	Epithelial other	0.6	5	Donor1_Distal	640C_LNG5
1848	Pericytes	0.6	0	Donor1_Distal	640C_LNG5
1849	SMG intermediate	0.6	0	Donor1_Distal	640C_LNG5
1850	Myoepithelial	0.6	0	Donor1_Distal	640C_LNG5
1851	Rare	0.6	0	Donor1_Distal	640C_LNG5
1852	Mucous	0.6	0	Donor1_Distal	640C_LNG5
1853	Monocytes	0.7	0	Donor1_Distal	640C_LNG5
1854	Myofibroblasts	0.7	0	Donor1_Distal	640C_LNG5
1855	B plasma	0.7	0	Donor1_Distal	640C_LNG5
1856	Fibroblasts other	0.7	0	Donor1_Distal	640C_LNG5
1857	Smooth muscle	0.7	0	Donor1_Distal	640C_LNG5
1858	T/NK	0.7	0	Donor1_Distal	640C_LNG5
1859	Endothelial other	0.7	0	Donor1_Distal	640C_LNG5
1860	T lymphocytes	0.7	0	Donor1_Distal	640C_LNG5
1861	Venous	0.7	0	Donor1_Distal	640C_LNG5
1862	Basal	0.7	0	Donor1_Distal	640C_LNG5
1863	DC	0.7	0	Donor1_Distal	640C_LNG5
1864	Mast	0.7	0	Donor1_Distal	640C_LNG5
1865	Capillary	0.7	0	Donor1_Distal	640C_LNG5
1866	Macrophages	0.7	0	Donor1_Distal	640C_LNG5
1867	Ciliated	0.7	14	Donor1_Distal	640C_LNG5
1868	Tuft	0.7	0	Donor1_Distal	640C_LNG5
1869	B lymphocytes	0.7	0	Donor1_Distal	640C_LNG5
1870	AT2	0.7	0	Donor1_Distal	640C_LNG5
1871	Nan_Doublets	0.7	0	Donor1_Distal	640C_LNG5
1872	Suprabasal	0.7	1	Donor1_Distal	640C_LNG5
1873	Secretory	0.7	16	Donor1_Distal	640C_LNG5
1874	AT1	0.7	0	Donor1_Distal	640C_LNG5
1875	Neuroendocrine	0.7	0	Donor1_Distal	640C_LNG5
1876	Epithelial other	0.7	5	Donor1_Distal	640C_LNG5
1877	Pericytes	0.7	0	Donor1_Distal	640C_LNG5
1878	SMG intermediate	0.7	1	Donor1_Distal	640C_LNG5
1879	Myoepithelial	0.7	0	Donor1_Distal	640C_LNG5
1880	Rare	0.7	0	Donor1_Distal	640C_LNG5
1881	Mucous	0.7	0	Donor1_Distal	640C_LNG5
1882	Monocytes	0.8	0	Donor1_Distal	640C_LNG5
1883	Myofibroblasts	0.8	0	Donor1_Distal	640C_LNG5
1884	B plasma	0.8	0	Donor1_Distal	640C_LNG5
1885	Fibroblasts other	0.8	1	Donor1_Distal	640C_LNG5
1886	Smooth muscle	0.8	0	Donor1_Distal	640C_LNG5
1887	T/NK	0.8	0	Donor1_Distal	640C_LNG5
1888	Endothelial other	0.8	0	Donor1_Distal	640C_LNG5
1889	T lymphocytes	0.8	0	Donor1_Distal	640C_LNG5
1890	Venous	0.8	0	Donor1_Distal	640C_LNG5
1891	Basal	0.8	0	Donor1_Distal	640C_LNG5
1892	DC	0.8	1	Donor1_Distal	640C_LNG5
1893	Mast	0.8	0	Donor1_Distal	640C_LNG5
1894	Capillary	0.8	0	Donor1_Distal	640C_LNG5
1895	Macrophages	0.8	0	Donor1_Distal	640C_LNG5
1896	Ciliated	0.8	12	Donor1_Distal	640C_LNG5
1897	Tuft	0.8	0	Donor1_Distal	640C_LNG5
1898	B lymphocytes	0.8	0	Donor1_Distal	640C_LNG5
1899	AT2	0.8	0	Donor1_Distal	640C_LNG5
1900	Nan_Doublets	0.8	4	Donor1_Distal	640C_LNG5
1901	Suprabasal	0.8	1	Donor1_Distal	640C_LNG5
1902	Secretory	0.8	6	Donor1_Distal	640C_LNG5
1903	AT1	0.8	0	Donor1_Distal	640C_LNG5
1904	Neuroendocrine	0.8	2	Donor1_Distal	640C_LNG5
1905	Epithelial other	0.8	1	Donor1_Distal	640C_LNG5
1906	Pericytes	0.8	0	Donor1_Distal	640C_LNG5
1907	SMG intermediate	0.8	0	Donor1_Distal	640C_LNG5
1908	Myoepithelial	0.8	0	Donor1_Distal	640C_LNG5
1909	Rare	0.8	0	Donor1_Distal	640C_LNG5
1910	Mucous	0.8	0	Donor1_Distal	640C_LNG5
1911	Monocytes	0.9	0	Donor1_Distal	640C_LNG5
1912	Myofibroblasts	0.9	0	Donor1_Distal	640C_LNG5
1913	B plasma	0.9	0	Donor1_Distal	640C_LNG5
1914	Fibroblasts other	0.9	0	Donor1_Distal	640C_LNG5
1915	Smooth muscle	0.9	0	Donor1_Distal	640C_LNG5
1916	T/NK	0.9	0	Donor1_Distal	640C_LNG5
1917	Endothelial other	0.9	0	Donor1_Distal	640C_LNG5
1918	T lymphocytes	0.9	0	Donor1_Distal	640C_LNG5
1919	Venous	0.9	0	Donor1_Distal	640C_LNG5
1920	Basal	0.9	0	Donor1_Distal	640C_LNG5
1921	DC	0.9	0	Donor1_Distal	640C_LNG5
1922	Mast	0.9	0	Donor1_Distal	640C_LNG5
1923	Capillary	0.9	0	Donor1_Distal	640C_LNG5
1924	Macrophages	0.9	1	Donor1_Distal	640C_LNG5
1925	Ciliated	0.9	3	Donor1_Distal	640C_LNG5
1926	Tuft	0.9	0	Donor1_Distal	640C_LNG5
1927	B lymphocytes	0.9	0	Donor1_Distal	640C_LNG5
1928	AT2	0.9	0	Donor1_Distal	640C_LNG5
1929	Nan_Doublets	0.9	7	Donor1_Distal	640C_LNG5
1930	Suprabasal	0.9	0	Donor1_Distal	640C_LNG5
1931	Secretory	0.9	10	Donor1_Distal	640C_LNG5
1932	AT1	0.9	0	Donor1_Distal	640C_LNG5
1933	Neuroendocrine	0.9	0	Donor1_Distal	640C_LNG5
1934	Epithelial other	0.9	1	Donor1_Distal	640C_LNG5
1935	Pericytes	0.9	1	Donor1_Distal	640C_LNG5
1936	SMG intermediate	0.9	0	Donor1_Distal	640C_LNG5
1937	Myoepithelial	0.9	1	Donor1_Distal	640C_LNG5
1938	Rare	0.9	0	Donor1_Distal	640C_LNG5
1939	Mucous	0.9	0	Donor1_Distal	640C_LNG5
1940	Monocytes	1	0	Donor1_Distal	640C_LNG5
1941	Myofibroblasts	1	0	Donor1_Distal	640C_LNG5
1942	B plasma	1	0	Donor1_Distal	640C_LNG5
1943	Fibroblasts other	1	0	Donor1_Distal	640C_LNG5
1944	Smooth muscle	1	0	Donor1_Distal	640C_LNG5
1945	T/NK	1	0	Donor1_Distal	640C_LNG5
1946	Endothelial other	1	0	Donor1_Distal	640C_LNG5
1947	T lymphocytes	1	0	Donor1_Distal	640C_LNG5
1948	Venous	1	0	Donor1_Distal	640C_LNG5
1949	Basal	1	0	Donor1_Distal	640C_LNG5
1950	DC	1	1	Donor1_Distal	640C_LNG5
1951	Mast	1	0	Donor1_Distal	640C_LNG5
1952	Capillary	1	1	Donor1_Distal	640C_LNG5
1953	Macrophages	1	4	Donor1_Distal	640C_LNG5
1954	Ciliated	1	10	Donor1_Distal	640C_LNG5
1955	Tuft	1	0	Donor1_Distal	640C_LNG5
1956	B lymphocytes	1	1	Donor1_Distal	640C_LNG5
1957	AT2	1	1	Donor1_Distal	640C_LNG5
1958	Nan_Doublets	1	5	Donor1_Distal	640C_LNG5
1959	Suprabasal	1	0	Donor1_Distal	640C_LNG5
1960	Secretory	1	8	Donor1_Distal	640C_LNG5
1961	AT1	1	0	Donor1_Distal	640C_LNG5
1962	Neuroendocrine	1	0	Donor1_Distal	640C_LNG5
1963	Epithelial other	1	4	Donor1_Distal	640C_LNG5
1964	Pericytes	1	0	Donor1_Distal	640C_LNG5
1965	SMG intermediate	1	0	Donor1_Distal	640C_LNG5
1966	Myoepithelial	1	0	Donor1_Distal	640C_LNG5
1967	Rare	1	1	Donor1_Distal	640C_LNG5
1968	Mucous	1	1	Donor1_Distal	640C_LNG5
1969	B plasma	0	0	Donor2_Distal	588_LNG1
1970	Fibroblasts other	0	1	Donor2_Distal	588_LNG1
1971	Endothelial other	0	0	Donor2_Distal	588_LNG1
1972	Capillary	0	0	Donor2_Distal	588_LNG1
1973	Basal	0	0	Donor2_Distal	588_LNG1
1974	AT1	0	0	Donor2_Distal	588_LNG1
1975	Ciliated	0	0	Donor2_Distal	588_LNG1
1976	AT2	0	1	Donor2_Distal	588_LNG1
1977	Epithelial other	0	0	Donor2_Distal	588_LNG1
1978	Suprabasal	0	0	Donor2_Distal	588_LNG1
1979	Monocytes	0	0	Donor2_Distal	588_LNG1
1980	Nan_Doublets	0	0	Donor2_Distal	588_LNG1
1981	Neuroendocrine	0	0	Donor2_Distal	588_LNG1
1982	Secretory	0	0	Donor2_Distal	588_LNG1
1983	Mast	0	0	Donor2_Distal	588_LNG1
1984	Macrophages	0	0	Donor2_Distal	588_LNG1
1985	Venous	0	0	Donor2_Distal	588_LNG1
1986	Pericytes	0	0	Donor2_Distal	588_LNG1
1987	Smooth muscle	0	0	Donor2_Distal	588_LNG1
1988	B lymphocytes	0	0	Donor2_Distal	588_LNG1
1989	DC	0	0	Donor2_Distal	588_LNG1
1990	B plasma	0.1	3	Donor2_Distal	588_LNG1
1991	Fibroblasts other	0.1	5	Donor2_Distal	588_LNG1
1992	Endothelial other	0.1	0	Donor2_Distal	588_LNG1
1993	Capillary	0.1	2	Donor2_Distal	588_LNG1
1994	Basal	0.1	0	Donor2_Distal	588_LNG1
1995	AT1	0.1	1	Donor2_Distal	588_LNG1
1996	Ciliated	0.1	1	Donor2_Distal	588_LNG1
1997	AT2	0.1	0	Donor2_Distal	588_LNG1
1998	Epithelial other	0.1	1	Donor2_Distal	588_LNG1
[truncated: 454 more rows]
