# Supplementary material for: Spatial single-cell atlas reveals regional variations in healthy and diseased human lung
Source: Nat Commun. 2025 Nov 5;16:9745. doi: 10.1038/s41467-025-65704-0 (PMC12589588; doi:10.1038/s41467-025-65704-0)
Supplement: Supplementary file 6 — Source data [file 41467_2025_65704_MOESM6_ESM.zip › Source_Data_Figure_3E.csv]

Mean values of dot distances per donor							Results of multiple comparisons after nested one-way ANOVA, values 'basal_dist_norm1'
Trachea	Donor 4	Donor 2	Donor 1	Donor 3			Compare column means (main column effect)
KRT15	0.2	0.2	0.2	0.3			Number of families	1
IFITM1	0.2	0.1	0.3	0.3			Number of comparisons per family	136
IFITM2	0.2	0.2	0.3	0.4			Alpha	0.05
EGR1	0.2	0.2	0.5	0.3			(Raw values for calculations below are provided in Data availability>HybISS maps>Baso-luminal distances)
KRT5	0.2	0.3	0.3	0.4			Tukey's multiple comparisons test	Mean Diff.	95.00% CI of diff.	Below threshold?	Summary	Adjusted P Value
S100A2	0.3	0.2	0.3	0.4			AGR2 vs. BPIFB1	-0.09142	-0.2780 to 0.09516	No	ns	0.9256
FABP5	0.4	0.3	0.4	0.4			AGR2 vs. CAPS	-0.102	-0.2889 to 0.08489	No	ns	0.8432
TIMP1	0.5	0.3	0.4	0.6			AGR2 vs. CD24	-0.04217	-0.2290 to 0.1446	No	ns	>0.9999
SERPINB3	0.4	0.4	0.5	0.6			AGR2 vs. EGR1	0.2359	0.04807 to 0.4238	Yes	**	0.0033
HSPB1	0.5	0.3	0.5	0.6			AGR2 vs. FABP5	0.2196	0.03295 to 0.4063	Yes	**	0.008
SPRR1B	0.4	0.4	0.6	0.6			AGR2 vs. HSPB1	0.1273	-0.05927 to 0.3138	No	ns	0.5272
SAT1	0.5	0.4	0.6	0.7			AGR2 vs. IFITM1	0.3064	0.1194 to 0.4934	Yes	****	<0.0001
AGR2	0.5	0.6	0.7	0.7			AGR2 vs. IFITM2	0.2944	0.1072 to 0.4816	Yes	****	<0.0001
MSLN	0.5	0.6	0.7	0.7			AGR2 vs. KRT15	0.3406	0.1535 to 0.5277	Yes	****	<0.0001
CD24	0.6	0.7	0.7	0.7			AGR2 vs. KRT5	0.2946	0.1084 to 0.4809	Yes	****	<0.0001
CAPS	0.7	0.8	0.8	0.7			AGR2 vs. MSLN	-0.003029	-0.1900 to 0.1839	No	ns	>0.9999
BPIFB1	0.6	0.8	0.8	0.9			AGR2 vs. S100A2	0.2805	0.09336 to 0.4676	Yes	***	0.0002
							AGR2 vs. SAT1	0.04113	-0.1454 to 0.2277	No	ns	>0.9999
							AGR2 vs. SERPINB3	0.1292	-0.05754 to 0.3160	No	ns	0.5029
							AGR2 vs. SPRR1B	0.07409	-0.1196 to 0.2678	No	ns	0.9917
							AGR2 vs. TIMP1	0.1566	-0.02996 to 0.3431	No	ns	0.1989
							BPIFB1 vs. CAPS	-0.01058	-0.1977 to 0.1765	No	ns	>0.9999
							BPIFB1 vs. CD24	0.04925	-0.1377 to 0.2362	No	ns	0.9999
							BPIFB1 vs. EGR1	0.3274	0.1393 to 0.5154	Yes	****	<0.0001
							BPIFB1 vs. FABP5	0.3111	0.1242 to 0.4979	Yes	****	<0.0001
							BPIFB1 vs. HSPB1	0.2187	0.03196 to 0.4054	Yes	**	0.0085
							BPIFB1 vs. IFITM1	0.3978	0.2106 to 0.5850	Yes	****	<0.0001
							BPIFB1 vs. IFITM2	0.3858	0.1984 to 0.5733	Yes	****	<0.0001
							BPIFB1 vs. KRT15	0.4321	0.2448 to 0.6193	Yes	****	<0.0001
							BPIFB1 vs. KRT5	0.3861	0.1996 to 0.5725	Yes	****	<0.0001
							BPIFB1 vs. MSLN	0.08839	-0.09872 to 0.2755	No	ns	0.9439
							BPIFB1 vs. S100A2	0.3719	0.1846 to 0.5592	Yes	****	<0.0001
							BPIFB1 vs. SAT1	0.1326	-0.05416 to 0.3193	No	ns	0.4586
							BPIFB1 vs. SERPINB3	0.2207	0.03368 to 0.4076	Yes	**	0.0077
							BPIFB1 vs. SPRR1B	0.1655	-0.02838 to 0.3594	No	ns	0.1785
							BPIFB1 vs. TIMP1	0.248	0.06127 to 0.4347	Yes	**	0.0014
							CAPS vs. CD24	0.05984	-0.1274 to 0.2471	No	ns	0.9988
							CAPS vs. EGR1	0.338	0.1496 to 0.5263	Yes	****	<0.0001
							CAPS vs. FABP5	0.3216	0.1345 to 0.5088	Yes	****	<0.0001
							CAPS vs. HSPB1	0.2293	0.04223 to 0.4163	Yes	**	0.0046
							CAPS vs. IFITM1	0.4084	0.2209 to 0.5959	Yes	****	<0.0001
							CAPS vs. IFITM2	0.3964	0.2087 to 0.5842	Yes	****	<0.0001
							CAPS vs. KRT15	0.4426	0.2550 to 0.6302	Yes	****	<0.0001
							CAPS vs. KRT5	0.3966	0.2099 to 0.5834	Yes	****	<0.0001
							CAPS vs. MSLN	0.09898	-0.08845 to 0.2864	No	ns	0.8733
							CAPS vs. S100A2	0.3825	0.1949 to 0.5701	Yes	****	<0.0001
							CAPS vs. SAT1	0.1431	-0.04389 to 0.3302	No	ns	0.3323
							CAPS vs. SERPINB3	0.2313	0.04396 to 0.4185	Yes	**	0.0042
							CAPS vs. SPRR1B	0.1761	-0.01810 to 0.3703	No	ns	0.116
							CAPS vs. TIMP1	0.2586	0.07155 to 0.4456	Yes	***	0.0007
							CD24 vs. EGR1	0.2781	0.08985 to 0.4664	Yes	***	0.0002
							CD24 vs. FABP5	0.2618	0.07473 to 0.4489	Yes	***	0.0006
							CD24 vs. HSPB1	0.1694	-0.01749 to 0.3564	No	ns	0.1164
							CD24 vs. IFITM1	0.3485	0.1611 to 0.5360	Yes	****	<0.0001
							CD24 vs. IFITM2	0.3366	0.1489 to 0.5242	Yes	****	<0.0001
							CD24 vs. KRT15	0.3828	0.1953 to 0.5703	Yes	****	<0.0001
							CD24 vs. KRT5	0.3368	0.1502 to 0.5234	Yes	****	<0.0001
							CD24 vs. MSLN	0.03914	-0.1482 to 0.2265	No	ns	>0.9999
							CD24 vs. S100A2	0.3227	0.1351 to 0.5102	Yes	****	<0.0001
							CD24 vs. SAT1	0.0833	-0.1036 to 0.2702	No	ns	0.9653
							CD24 vs. SERPINB3	0.1714	-0.01577 to 0.3586	No	ns	0.1075
							CD24 vs. SPRR1B	0.1163	-0.07782 to 0.3103	No	ns	0.733
							CD24 vs. TIMP1	0.1987	0.01182 to 0.3856	Yes	*	0.0268
							EGR1 vs. FABP5	-0.01632	-0.2045 to 0.1719	No	ns	>0.9999
							EGR1 vs. HSPB1	-0.1087	-0.2967 to 0.07934	No	ns	0.7796
							EGR1 vs. IFITM1	0.07043	-0.1181 to 0.2589	No	ns	0.9935
							EGR1 vs. IFITM2	0.05846	-0.1303 to 0.2472	No	ns	0.9992
							EGR1 vs. KRT15	0.1047	-0.08389 to 0.2933	No	ns	0.8259
							EGR1 vs. KRT5	0.05869	-0.1290 to 0.2464	No	ns	0.9991
							EGR1 vs. MSLN	-0.239	-0.4274 to -0.05057	Yes	**	0.0028
							EGR1 vs. S100A2	0.04454	-0.1441 to 0.2331	No	ns	>0.9999
							EGR1 vs. SAT1	-0.1948	-0.3828 to -0.006800	Yes	*	0.0351
							EGR1 vs. SERPINB3	-0.1067	-0.2950 to 0.08158	No	ns	0.8031
							EGR1 vs. SPRR1B	-0.1619	-0.3570 to 0.03327	No	ns	0.2142
							EGR1 vs. TIMP1	-0.07939	-0.2674 to 0.1086	No	ns	0.9785
							FABP5 vs. HSPB1	-0.09237	-0.2792 to 0.09446	No	ns	0.9204
							FABP5 vs. IFITM1	0.08674	-0.1006 to 0.2741	No	ns	0.9522
							FABP5 vs. IFITM2	0.07477	-0.1128 to 0.2623	No	ns	0.9875
							FABP5 vs. KRT15	0.121	-0.06638 to 0.3084	No	ns	0.6196
							FABP5 vs. KRT5	0.075	-0.1115 to 0.2615	No	ns	0.9864
							FABP5 vs. MSLN	-0.2227	-0.4099 to -0.03545	Yes	**	0.0069
							FABP5 vs. S100A2	0.06085	-0.1266 to 0.2483	No	ns	0.9986
							FABP5 vs. SAT1	-0.1785	-0.3653 to 0.008317	No	ns	0.0757
							FABP5 vs. SERPINB3	-0.09039	-0.2775 to 0.09670	No	ns	0.9331
							FABP5 vs. SPRR1B	-0.1455	-0.3395 to 0.04844	No	ns	0.3646
							FABP5 vs. TIMP1	-0.06307	-0.2499 to 0.1237	No	ns	0.9978
							HSPB1 vs. IFITM1	0.1791	-0.008048 to 0.3663	No	ns	0.0747
							HSPB1 vs. IFITM2	0.1671	-0.02024 to 0.3545	No	ns	0.1313
							HSPB1 vs. KRT15	0.2134	0.02613 to 0.4006	Yes	*	0.012
							HSPB1 vs. KRT5	0.1674	-0.01900 to 0.3537	No	ns	0.1249
							HSPB1 vs. MSLN	-0.1303	-0.3174 to 0.05677	No	ns	0.4915
							HSPB1 vs. S100A2	0.1532	-0.03404 to 0.3405	No	ns	0.2325
							HSPB1 vs. SAT1	-0.08613	-0.2728 to 0.1005	No	ns	0.9536
							HSPB1 vs. SERPINB3	0.001983	-0.1849 to 0.1889	No	ns	>0.9999
							HSPB1 vs. SPRR1B	-0.05318	-0.2470 to 0.1407	No	ns	0.9998
							HSPB1 vs. TIMP1	0.0293	-0.1574 to 0.2160	No	ns	>0.9999
							IFITM1 vs. IFITM2	-0.01197	-0.1998 to 0.1759	No	ns	>0.9999
							IFITM1 vs. KRT15	0.03425	-0.1535 to 0.2220	No	ns	>0.9999
							IFITM1 vs. KRT5	-0.01174	-0.1986 to 0.1751	No	ns	>0.9999
							IFITM1 vs. MSLN	-0.3094	-0.4970 to -0.1219	Yes	****	<0.0001
							IFITM1 vs. S100A2	-0.02589	-0.2136 to 0.1619	No	ns	>0.9999
							IFITM1 vs. SAT1	-0.2652	-0.4524 to -0.07809	Yes	***	0.0005
							IFITM1 vs. SERPINB3	-0.1771	-0.3645 to 0.01029	No	ns	0.0831
							IFITM1 vs. SPRR1B	-0.2323	-0.4266 to -0.03798	Yes	**	0.0065
							IFITM1 vs. TIMP1	-0.1498	-0.3370 to 0.03732	No	ns	0.2632
							IFITM2 vs. KRT15	0.04622	-0.1417 to 0.2342	No	ns	>0.9999
							IFITM2 vs. KRT5	0.0002284	-0.1868 to 0.1873	No	ns	>0.9999
							IFITM2 vs. MSLN	-0.2974	-0.4852 to -0.1097	Yes	****	<0.0001
							IFITM2 vs. S100A2	-0.01392	-0.2019 to 0.1741	No	ns	>0.9999
							IFITM2 vs. SAT1	-0.2533	-0.4406 to -0.06590	Yes	**	0.0011
							IFITM2 vs. SERPINB3	-0.1652	-0.3528 to 0.02248	No	ns	0.1446
							IFITM2 vs. SPRR1B	-0.2203	-0.4148 to -0.02580	Yes	*	0.0129
							IFITM2 vs. TIMP1	-0.1378	-0.3252 to 0.04952	No	ns	0.3974
							KRT15 vs. KRT5	-0.046	-0.2329 to 0.1409	No	ns	>0.9999
							KRT15 vs. MSLN	-0.3437	-0.5313 to -0.1560	Yes	****	<0.0001
							KRT15 vs. S100A2	-0.06014	-0.2480 to 0.1277	No	ns	0.9988
							KRT15 vs. SAT1	-0.2995	-0.4867 to -0.1123	Yes	****	<0.0001
							KRT15 vs. SERPINB3	-0.2114	-0.3989 to -0.02389	Yes	*	0.0137
							KRT15 vs. SPRR1B	-0.2665	-0.4609 to -0.07217	Yes	***	0.0008
							KRT15 vs. TIMP1	-0.1841	-0.3713 to 0.003144	No	ns	0.0586
							KRT5 vs. MSLN	-0.2977	-0.4844 to -0.1109	Yes	****	<0.0001
							KRT5 vs. S100A2	-0.01415	-0.2011 to 0.1728	No	ns	>0.9999
							KRT5 vs. SAT1	-0.2535	-0.4399 to -0.06714	Yes	***	0.0009
							KRT5 vs. SERPINB3	-0.1654	-0.3520 to 0.02124	No	ns	0.1377
							KRT5 vs. SPRR1B	-0.2205	-0.4141 to -0.02701	Yes	*	0.012
							KRT5 vs. TIMP1	-0.1381	-0.3244 to 0.04827	No	ns	0.3855
							MSLN vs. S100A2	0.2835	0.09586 to 0.4712	Yes	***	0.0001
							MSLN vs. SAT1	0.04416	-0.1429 to 0.2312	No	ns	>0.9999
							MSLN vs. SERPINB3	0.1323	-0.05505 to 0.3196	No	ns	0.4678
							MSLN vs. SPRR1B	0.07711	-0.1171 to 0.2713	No	ns	0.988
							MSLN vs. TIMP1	0.1596	-0.02746 to 0.3466	No	ns	0.1791
							S100A2 vs. SAT1	-0.2394	-0.4266 to -0.05209	Yes	**	0.0025
							S100A2 vs. SERPINB3	-0.1512	-0.3388 to 0.03628	No	ns	0.2526
							S100A2 vs. SPRR1B	-0.2064	-0.4008 to -0.01199	Yes	*	0.0272
							S100A2 vs. TIMP1	-0.1239	-0.3112 to 0.06332	No	ns	0.5789
							SAT1 vs. SERPINB3	0.08811	-0.09881 to 0.2750	No	ns	0.9449
							SAT1 vs. SPRR1B	0.03295	-0.1609 to 0.2268	No	ns	>0.9999
							SAT1 vs. TIMP1	0.1154	-0.07122 to 0.3021	No	ns	0.6872
							SERPINB3 vs. SPRR1B	-0.05516	-0.2492 to 0.1389	No	ns	0.9997
							SERPINB3 vs. TIMP1	0.02731	-0.1596 to 0.2142	No	ns	>0.9999
							SPRR1B vs. TIMP1	0.08247	-0.1113 to 0.2763	No	ns	0.9769
