# Supplementary material for: Spatial single-cell atlas reveals regional variations in healthy and diseased human lung
Source: Nat Commun. 2025 Nov 5;16:9745. doi: 10.1038/s41467-025-65704-0 (PMC12589588; doi:10.1038/s41467-025-65704-0)
Supplement: Supplementary file 6 — Source data [file 41467_2025_65704_MOESM6_ESM.zip › Source_Data_Figure_4B.csv]

	Ionocytes																																										Tuft-like
ASCL3	10	8	5	6	7	5	10	9	5	3	10	6	7	3	4	6	8	6	5	4	5	10	5	8	5	7	8	10	5	7	4	6	9	5	7	5	5	9	5	5	6		0	0	0	0	0	0	0
POU2F3	0	0	1	0	2	1	0	0	0	1	0	0	1	0	0	0	0	0	0	0	0	0	0	0	1	1	0	1	0	0	0	0	1	0	0	0	0	0	1	3	2		1	4	3	8	1	2	2
RGS13	0	0	0	0	0	0	0	0	0	0	0	0	0	0	0	0	0	0	0	0	0	0	0	0	1	1	0	2	0	0	0	0	1	0	0	0	0	0	0	1	0		0	4	1	1	2	3	5
CRYM	2	1	1	0	2	1	3	1	0	0	0	0	1	0	0	1	2	0	1	0	0	0	2	0	1	0	1	2	1	1	0	0	1	1	1	0	1	0	3	6	1		11	0	1	2	3	5	2
HES6	3	1	1	0	0	0	2	0	1	1	0	0	0	0	1	0	0	0	0	0	4	0	0	0	0	0	0	0	0	0	0	0	0	1	1	1	0	1	1	0	1		12	1	1	1	0	2	0
NREP	0	0	0	0	1	0	1	0	1	0	1	0	1	0	0	0	0	0	0	0	0	0	0	0	0	0	0	0	0	0	0	0	0	0	0	0	0	0	1	4	1		4	0	0	0	0	0	0
GHRL	1	1	0	1	1	2	2	0	0	3	1	0	1	1	0	0	0	0	0	0	0	0	0	1	0	0	0	0	0	1	1	0	0	0	0	0	0	1	0	1	0		1	2	1	0	0	0	0
CFC1	0	0	0	0	0	0	0	0	0	0	0	0	0	0	0	0	0	0	0	0	0	0	0	0	0	0	0	0	0	0	0	0	0	0	0	0	0	0	0	0	0		0	0	0	0	0	0	0
CHGB	3	0	1	1	4	6	4	1	1	2	4	0	0	0	1	0	0	0	0	0	0	0	0	0	0	2	2	0	0	0	0	0	0	0	0	2	0	0	0	1	1		2	0	1	1	2	1	0
PCSK1N	1	0	0	0	2	0	0	0	0	0	0	0	0	0	0	0	0	0	0	0	0	0	0	0	0	0	0	0	0	0	0	0	0	0	0	0	0	0	0	0	0		0	0	0	0	0	0	0
ASCL1	2	0	0	0	0	0	0	0	0	0	0	0	0	0	0	0	0	0	0	0	0	0	0	0	0	0	0	0	0	0	0	1	0	0	0	0	0	0	0	0	0		1	1	1	1	0	0	0
GRP	3	4	2	2	1	1	1	1	1	0	0	0	0	0	2	0	0	1	0	0	0	0	0	0	1	2	0	0	0	0	0	0	0	1	0	1	0	1	0	2	5		0	7	3	2	2	1	1
[truncated: 132 more columns]
