# Supplementary material for: Spatial single-cell atlas reveals regional variations in healthy and diseased human lung
Source: Nat Commun. 2025 Nov 5;16:9745. doi: 10.1038/s41467-025-65704-0 (PMC12589588; doi:10.1038/s41467-025-65704-0)
Supplement: Supplementary file 6 — Source data [file 41467_2025_65704_MOESM6_ESM.zip › Source_Data_Figure_4D.csv]

Anatomical region	Trachea					Proximal					Distal
Cell numbers	Donor 2	Donor 4	Donor 1	Donor 3		Donor 3	Donor 4	Donor 1	Donor 2		Donor 4	Donor 2	Donor 1	Donor 3	Donor 1 (additional sample)
Ionocytes	5	10	5	sample excluded (poor quality)		18	2	2	Airway epithelium too small to quantify		1	1	0	Airway epithelium too small to quantify	not defined
NE-ASCL1	14	3	23	sample excluded (poor quality)		4	1	2	Airway epithelium too small to quantify		3	4	0	Airway epithelium too small to quantify	not defined
NE-GHRL	0	0	1	sample excluded (poor quality)		0	0	0	Airway epithelium too small to quantify		5	1	2	Airway epithelium too small to quantify	2
NE-GRP	8	2	1	sample excluded (poor quality)		2	3	0	Airway epithelium too small to quantify		15	0	0	Airway epithelium too small to quantify	1
NE-PCSK1N	1	16	1	sample excluded (poor quality)		2	4	0	Airway epithelium too small to quantify		3	5	5	Airway epithelium too small to quantify	not defined
Tuft-like	1	1	3	sample excluded (poor quality)		5	5	0	Airway epithelium too small to quantify		9	2	2	Airway epithelium too small to quantify	not defined
Total airway epithelial cells	5821	10558	7504	NA		3769	1480	3922	NA		4858	13984	4248	NA	1912
Cell type proportions	Donor 2	Donor 4	Donor 1			Donor 3	Donor 4	Donor 1			Donor 4	Donor 2	Donor 1
Ionocytes	0.085895894	0.094714908	0.06663113			0.47758026	0.135135135	0.050994391			0.020584603	0.00715103	0
NE-ASCL1	0.240508504	0.028414472	0.306503198			0.106128947	0.067567568	0.050994391			0.061753808	0.028604119	0
NE-GHRL	0	0	0.013326226			0	0	0			0.102923014	0.00715103	0.064935065
NE-GRP	0.137433431	0.018942982	0.013326226			0.053064473	0.202702703	0			0.308769041	0	0.016233766
NE-PCSK1N	0.017179179	0.151543853	0.013326226			0.053064473	0.27027027	0			0.061753808	0.035755149	0.117702448
Tuft-like	0.017179179	0.009471491	0.039978678			0.132661183	0.337837838	0			0.185261424	0.014302059	0.047080979
