# Supplementary material for: Spatial single-cell atlas reveals regional variations in healthy and diseased human lung
Source: Nat Commun. 2025 Nov 5;16:9745. doi: 10.1038/s41467-025-65704-0 (PMC12589588; doi:10.1038/s41467-025-65704-0)
Supplement: Supplementary file 6 — Source data [file 41467_2025_65704_MOESM6_ESM.zip › Source_Data_Figure_5A.csv]

	Healthy			COPD GOLD II
Smooth muscle	5.61755	10.57243	5.431999	7.38886	8.966746	5.688766
Fibroblasts	12.69338	5.497956	6.496832	5.095765	2.464371	17.56074
T lymphocytes	4.324119	2.832944	2.419464	7.160429	11.85669	9.04886
NK cells	0.640375	0.445386	2.540774	1.86259	2.306017	1.063321
B lymphocytes	0.564291	0.627921	2.702521	1.906519	1.949723	1.797012
Macrophages	2.941922	1.752336	4.050411	4.287471	3.889549	2.892232
Mast	0.107786	0.138727	0.148268	0.184502	1.21734	0.138232
Endothelial	19.13518	13.82886	25.40774	17.68582	6.670625	17.95417
Epithelial nan	0.874968	0.649825	2.567732	8.355298	4.245843	0.276463
Deuterosomal	0.019021	0.423481	0.013479	0.043929	0.118765	0.233931
Ciliated	4.951813	30.14749	1.260278	10.60446	8.808393	10.10686
Secr TRB	0.380421	0.408879	1.806173	9.602882	4.532858	0.622043
Sec club	7.564038	3.110397	1.064834	2.442453	1.14806	1.499282
Secr Muc	0.209232	2.34375	0.060655	0.316289	0.227633	4.535063
Secr PreTB	2.117677	0	0.714382	1.344228	0.197941	0.122282
Basal	1.578747	1.701227	1.078312	5.297839	2.414885	3.317561
AT2	17.61349	12.72634	15.53444	5.491126	21.76366	6.114094
AT1-AT2	0.469186	0.240946	1.004178	0.061501	0.049485	0.021266
AT1	6.498859	5.534463	10.32484	2.811457	1.326207	2.291456
AT0	0.627695	0.722839	0.667206	4.10297	3.236342	5.688766
