# Supplementary material for: Spatial single-cell atlas reveals regional variations in healthy and diseased human lung
Source: Nat Commun. 2025 Nov 5;16:9745. doi: 10.1038/s41467-025-65704-0 (PMC12589588; doi:10.1038/s41467-025-65704-0)
Supplement: Supplementary file 6 — Source data [file 41467_2025_65704_MOESM6_ESM.zip › Source_Data_Figure_5D.csv]

Cell	Alveolar type 0	Alveolar type I	Alveolar type I/Alveolar type II	Alveolar type II	B lymphocytes	Basal	Ciliated	Deuterosomal	Endothelial	Epithelial unknown	Fibroblasts	Macrophages	Mast	Myoepithelial	NK cells	Neuroendocrine	SMG Serous	SMG intermediate (duct)	SMG mucous	Secretory TRB	Secretory club	Secretory mucous (goblet)	Secretory pre-TB	Secretory unknown	Smooth Muscle	T lymphocytes	Unknown
0	1	0	0	3	0	0	2	0	2	0	4	1	0	0	0	0	0	0	0	2	0	0	5	0	0	0	0
1	2	0	0	8	0	0	2	0	3	0	1	0	0	0	0	0	0	0	0	1	0	0	3	0	0	0	0
2	0	1	0	2	0	0	0	0	5	0	10	0	0	0	0	0	0	0	0	0	0	0	0	0	1	1	0
3	1	0	0	4	0	0	1	0	1	0	4	2	0	0	0	0	0	0	0	1	0	0	6	0	0	0	0
4	2	0	0	7	0	0	2	0	3	0	1	0	0	0	0	0	0	0	0	1	0	0	3	0	1	0	0
5	3	2	0	3	0	0	2	0	2	0	4	0	0	0	0	0	0	0	0	3	0	0	1	0	0	0	0
6	0	4	0	1	0	0	0	0	1	0	5	2	0	0	0	0	0	0	0	0	0	0	3	0	4	0	0
7	1	0	0	4	0	0	0	0	3	0	6	0	0	0	0	0	0	0	0	0	0	0	0	0	5	1	0
8	0	1	0	3	0	3	4	0	1	0	2	0	0	0	0	0	0	0	0	2	0	0	4	0	0	0	0
9	0	0	0	5	0	0	0	0	7	0	7	1	0	0	0	0	0	0	0	0	0	0	0	0	0	0	0
10	0	3	0	4	0	0	0	0	1	0	7	4	1	0	0	0	0	0	0	0	0	0	0	0	0	0	0
11	1	2	0	2	0	0	1	0	2	0	2	2	0	0	0	0	0	0	0	1	0	0	7	0	0	0	0
12	1	1	0	3	0	1	3	0	2	0	7	1	0	0	0	0	0	0	0	0	0	0	1	0	0	0	0
13	1	1	0	4	0	0	3	0	2	0	2	1	0	0	0	0	0	0	0	0	0	0	6	0	0	0	0
14	1	1	0	1	0	1	2	0	1	0	4	0	1	0	0	0	0	0	0	0	0	0	8	0	0	0	0
15	0	2	0	1	0	1	3	0	5	0	2	0	0	0	0	0	0	0	0	0	0	0	6	0	0	0	0
16	0	1	0	2	0	0	2	0	3	0	4	0	0	0	0	0	0	0	0	2	0	0	6	0	0	0	0
17	0	1	0	5	0	0	0	0	1	0	7	2	0	0	0	0	0	0	0	0	0	0	0	0	4	0	0
18	0	1	0	5	0	0	0	0	2	0	4	2	0	0	0	0	0	0	0	0	0	0	0	0	6	0	0
19	0	0	0	1	0	0	3	0	1	0	10	0	0	0	0	0	0	0	0	0	0	0	4	0	1	0	0
20	1	1	0	3	0	0	0	0	12	0	3	0	0	0	0	0	0	0	0	0	0	0	0	0	0	0	0
21	0	0	0	3	0	0	0	0	4	0	7	3	0	0	1	0	0	0	0	0	0	0	0	0	0	2	0
22	0	0	0	6	0	0	0	0	8	0	4	2	0	0	0	0	0	0	0	0	0	0	0	0	0	0	0
23	0	2	0	3	0	0	0	0	7	0	7	0	0	0	0	0	0	0	0	1	0	0	0	0	0	0	0
24	0	1	0	2	0	0	0	0	5	0	7	5	0	0	0	0	0	0	0	0	0	0	0	0	0	0	0
25	0	2	0	3	0	0	0	0	4	0	4	1	0	0	0	0	0	0	0	1	0	0	0	0	5	0	0
26	0	2	0	2	0	0	0	0	4	0	6	5	0	0	0	0	0	0	0	0	0	0	0	0	0	1	0
27	0	2	0	5	0	0	0	0	3	0	5	5	0	0	0	0	0	0	0	0	0	0	0	0	0	0	0
28	0	1	0	8	0	0	0	0	4	0	6	1	0	0	0	0	0	0	0	0	0	0	0	0	0	0	0
29	0	3	0	4	0	0	0	0	6	0	5	2	0	0	0	0	0	0	0	0	0	0	0	0	0	0	0
30	0	0	0	6	0	0	0	0	4	0	2	2	0	0	0	0	0	0	0	0	0	0	0	0	4	2	0
31	1	3	0	3	0	0	0	0	3	0	4	5	0	0	0	0	0	0	0	0	0	0	0	0	0	1	0
32	0	1	0	11	0	0	0	0	2	0	4	1	0	0	0	0	0	0	0	0	0	0	0	0	1	0	0
33	0	3	0	5	0	0	0	0	3	0	4	4	0	0	0	0	0	0	0	0	0	0	0	0	1	0	0
34	3	0	0	4	0	0	0	0	2	0	5	3	0	0	0	0	0	0	0	0	0	0	0	0	1	2	0
35	3	0	0	4	0	0	0	0	3	0	6	2	0	0	0	0	0	0	0	0	0	0	0	0	0	2	0
36	1	3	0	5	0	0	0	0	4	0	3	2	0	0	0	0	0	0	0	0	0	0	0	0	2	0	0
37	5	0	0	4	0	0	0	0	3	0	4	2	0	0	0	0	0	0	0	0	0	0	0	0	0	2	0
38	5	0	0	3	0	0	0	0	2	0	6	2	0	0	0	0	0	0	0	0	0	0	0	0	0	2	0
39	0	1	0	3	0	0	0	0	6	0	6	2	1	0	0	0	0	0	0	0	0	0	0	0	1	0	0
40	0	3	0	4	0	0	0	0	4	0	8	0	0	0	0	0	0	0	0	0	0	0	0	0	1	0	0
41	8	0	0	4	0	0	0	0	2	0	3	1	1	0	0	0	0	0	0	1	0	0	0	0	0	0	0
42	5	0	0	4	0	0	0	0	1	0	6	1	1	0	0	0	0	0	0	0	0	0	0	0	0	2	0
43	7	0	0	4	0	0	0	0	3	0	4	0	1	0	0	0	0	0	0	0	0	0	0	0	0	1	0
44	1	1	0	5	0	0	0	0	4	0	4	3	0	0	0	0	0	0	0	1	0	0	0	0	1	0	0
45	0	0	0	11	0	0	0	0	3	0	4	1	0	0	0	0	0	0	0	0	0	0	0	0	1	0	0
46	7	0	0	4	0	0	0	0	1	0	6	1	0	0	0	0	0	0	0	1	0	0	0	0	0	0	0
47	2	1	0	6	0	0	0	0	4	0	4	1	0	0	0	0	0	0	0	1	0	0	0	0	1	0	0
48	5	0	0	4	0	0	0	0	2	0	7	0	1	0	0	0	0	0	0	0	0	0	0	0	0	1	0
49	6	0	0	4	0	0	0	0	2	0	6	0	0	0	0	0	0	0	0	1	0	0	0	0	1	0	0
50	1	2	0	2	0	0	0	0	4	0	8	2	0	0	0	0	0	0	0	0	0	0	0	0	1	0	0
51	5	0	0	4	0	0	0	0	2	0	7	0	1	0	0	0	0	0	0	0	0	0	0	0	1	0	0
52	3	0	0	5	0	0	0	0	0	0	8	0	0	0	0	0	0	0	0	0	0	0	0	0	0	4	0
53	0	0	0	7	0	0	0	0	4	0	4	1	2	0	0	0	0	0	0	0	0	0	0	0	1	1	0
54	3	0	0	5	0	0	0	0	0	0	8	0	0	0	0	0	0	0	0	0	0	0	0	0	0	4	0
55	2	1	0	7	0	0	0	0	1	0	6	3	0	0	0	0	0	0	0	0	0	0	0	0	0	0	0
56	0	2	0	6	0	0	0	0	3	0	7	0	0	0	0	0	0	0	0	0	0	0	0	0	1	1	0
57	4	0	0	8	0	0	0	0	0	0	6	0	0	0	0	0	0	0	0	0	0	0	0	0	1	1	0
58	0	1	0	6	0	0	0	0	1	0	6	5	0	0	0	0	0	0	0	0	0	0	0	0	0	1	0
59	3	0	0	8	0	0	0	0	0	0	6	1	0	0	0	0	0	0	0	0	0	0	0	0	1	1	0
60	2	0	0	5	0	0	0	0	2	0	8	0	1	0	0	0	0	0	0	0	0	0	0	0	2	0	0
61	0	1	0	8	0	0	0	0	2	0	4	2	0	0	0	0	0	0	0	0	0	0	0	0	2	1	0
62	1	0	0	3	0	0	0	0	2	0	10	1	1	0	0	0	0	0	0	0	0	0	0	0	2	0	0
63	2	0	0	1	0	0	0	0	1	0	10	4	0	0	0	0	0	0	0	0	0	0	0	0	2	0	0
64	0	2	0	4	0	0	0	0	9	0	5	0	0	0	0	0	0	0	0	0	0	0	0	0	0	0	0
65	2	1	0	1	0	0	0	0	2	0	7	5	0	0	0	0	0	0	0	0	0	0	0	0	2	0	0
66	2	1	0	1	0	0	0	0	2	0	7	5	0	0	0	0	0	0	0	0	0	0	0	0	2	0	0
67	0	0	0	6	0	0	0	0	2	0	8	4	0	0	0	0	0	0	0	0	0	0	0	0	0	0	0
68	0	1	0	2	0	0	0	0	6	0	8	3	0	0	0	0	0	0	0	0	0	0	0	0	0	0	0
69	0	3	0	8	0	0	0	0	3	0	3	3	0	0	0	0	0	0	0	0	0	0	0	0	0	0	0
70	0	0	0	8	0	0	0	0	5	0	5	0	0	0	0	0	0	0	0	0	0	0	0	0	0	2	0
71	2	0	0	3	0	0	0	0	4	0	5	4	1	0	0	0	0	0	0	0	0	0	0	0	0	1	0
72	2	0	0	4	0	0	0	0	4	0	4	2	1	0	0	0	0	0	0	0	0	0	0	0	1	2	0
73	0	3	0	1	0	0	0	0	3	0	8	4	0	0	0	0	0	0	0	0	0	0	0	0	0	1	0
74	0	0	0	3	0	1	1	0	3	0	0	1	0	0	0	0	0	0	0	4	0	0	7	0	0	0	0
75	0	0	0	3	0	1	4	0	0	0	2	0	0	0	0	0	0	0	0	8	0	0	1	0	1	0	0
76	2	0	0	8	0	0	2	0	2	0	2	0	0	0	0	0	0	0	0	1	0	0	3	0	0	0	0
77	0	2	0	0	0	0	2	0	3	0	1	0	0	0	0	0	0	0	0	4	0	0	8	0	0	0	0
78	0	0	0	1	0	1	4	0	0	0	0	0	0	0	0	0	0	0	0	1	0	0	11	0	1	1	0
79	0	1	0	0	0	2	9	0	0	0	0	0	0	0	0	0	0	0	0	1	0	0	7	0	0	0	0
80	1	0	0	4	0	0	0	0	4	0	6	4	1	0	0	0	0	0	0	0	0	0	0	0	0	0	0
81	0	3	0	7	0	0	0	0	2	0	7	1	0	0	0	0	0	0	0	0	0	0	0	0	0	0	0
82	0	0	0	6	0	0	0	0	4	0	4	4	0	0	0	0	0	0	0	0	0	0	0	0	1	1	0
83	3	0	0	5	0	0	0	0	0	0	8	0	0	0	0	0	0	0	0	0	0	0	0	0	0	4	0
84	0	0	0	5	0	1	2	0	1	0	3	2	0	0	0	0	0	0	0	5	0	0	1	0	0	0	0
85	0	0	0	4	0	2	1	0	1	0	2	1	0	0	0	0	0	0	0	1	0	0	8	0	0	0	0
86	0	0	0	2	0	0	0	0	6	0	9	1	0	0	0	0	0	0	0	0	0	0	1	0	0	1	0
87	1	2	0	1	0	1	0	0	10	0	4	0	1	0	0	0	0	0	0	0	0	0	0	0	0	0	0
88	1	1	0	6	0	0	0	0	3	0	4	2	0	0	0	0	0	0	0	0	0	0	0	0	3	0	0
89	7	0	0	5	0	0	0	0	2	0	2	1	0	0	0	0	0	0	0	1	0	0	0	0	0	2	0
90	6	0	0	3	0	0	0	0	2	0	7	0	0	0	0	0	0	0	0	1	0	0	0	0	1	0	0
91	1	2	0	3	0	0	0	0	6	0	6	2	0	0	0	0	0	0	0	0	0	0	0	0	0	0	0
92	2	1	0	6	0	0	0	0	2	0	7	2	0	0	0	0	0	0	0	0	0	0	0	0	0	0	0
93	2	0	0	6	0	0	0	0	3	0	7	2	0	0	0	0	0	0	0	0	0	0	0	0	0	0	0
94	0	1	0	4	0	0	0	0	6	0	7	0	0	0	2	0	0	0	0	0	0	0	0	0	0	0	0
95	0	2	0	11	0	0	0	0	1	0	5	1	0	0	0	0	0	0	0	0	0	0	0	0	0	0	0
96	0	1	0	8	0	0	0	0	3	0	8	0	0	0	0	0	0	0	0	0	0	0	0	0	0	0	0
97	0	0	0	3	0	0	0	0	8	0	7	1	0	0	1	0	0	0	0	0	0	0	0	0	0	0	0
98	0	3	0	3	0	0	0	0	4	0	6	4	0	0	0	0	0	0	0	0	0	0	0	0	0	0	0
99	2	0	0	4	0	0	0	0	3	0	5	2	1	0	0	0	0	0	0	0	0	0	0	0	1	2	0
100	1	1	0	4	0	0	1	0	1	0	6	1	0	0	0	0	0	0	0	0	0	0	0	0	4	1	0
101	1	1	0	3	0	0	0	0	3	0	7	0	0	0	1	0	0	0	0	0	0	0	0	0	1	3	0
102	0	0	0	4	0	0	0	0	5	0	4	3	0	0	0	0	0	0	0	0	0	0	0	0	4	0	0
103	2	2	0	3	0	0	2	0	2	0	4	0	0	0	0	0	0	0	0	4	0	0	0	0	0	1	0
104	0	1	0	8	0	0	0	0	5	0	2	3	0	0	0	0	0	0	0	0	0	0	0	0	1	0	0
105	0	1	0	2	0	3	4	0	3	0	2	0	0	0	0	0	0	0	0	2	0	0	3	0	0	0	0
106	0	0	0	0	0	0	3	0	1	0	4	3	0	0	0	0	0	0	0	4	0	0	5	0	0	0	0
107	0	1	0	6	0	0	0	0	4	0	4	5	0	0	0	0	0	0	0	0	0	0	0	0	0	0	0
108	0	2	0	3	0	0	0	0	7	0	5	2	0	0	0	0	0	0	0	0	0	0	0	0	0	1	0
109	0	2	0	3	0	0	0	0	7	0	6	2	0	0	0	0	0	0	0	0	0	0	0	0	0	0	0
110	0	3	0	1	0	1	0	0	7	0	4	2	0	0	1	0	0	0	0	0	0	0	1	0	0	0	0
111	0	0	0	4	0	0	0	0	3	0	5	1	0	0	0	0	0	0	0	1	0	0	5	0	0	1	0
112	0	3	0	2	0	1	0	0	6	0	3	3	0	0	1	0	0	0	0	0	0	0	1	0	0	0	0
113	0	1	0	6	0	0	0	0	4	0	6	3	0	0	0	0	0	0	0	0	0	0	0	0	0	0	0
114	1	0	0	2	0	0	0	0	6	0	9	1	0	0	0	0	0	0	0	0	0	0	0	0	1	0	0
115	0	1	0	6	0	0	0	0	6	0	5	1	0	0	0	0	0	0	0	0	0	0	0	0	1	0	0
116	0	2	0	1	0	0	0	0	6	0	5	4	1	0	0	0	0	0	0	0	0	0	0	0	0	1	0
117	1	3	0	3	0	0	0	0	4	0	8	0	0	0	0	0	0	0	0	0	0	0	0	0	0	1	0
118	0	2	0	8	0	0	0	0	4	0	4	2	0	0	0	0	0	0	0	0	0	0	0	0	0	0	0
119	0	1	0	8	0	0	0	0	6	0	4	1	0	0	0	0	0	0	0	0	0	0	0	0	0	0	0
120	3	0	0	4	0	0	2	0	2	0	5	1	0	0	0	0	0	0	0	1	0	0	2	0	0	0	0
121	0	4	0	3	0	0	0	0	5	0	7	0	0	0	0	0	0	0	0	0	0	0	0	0	0	1	0
122	0	0	0	10	0	0	0	0	5	0	2	3	0	0	0	0	0	0	0	0	0	0	0	0	0	0	0
123	0	0	0	1	0	0	0	0	5	0	10	2	1	0	0	0	0	0	0	0	0	0	0	0	1	0	0
124	0	1	0	0	0	1	2	0	9	0	1	0	0	0	0	0	0	0	0	3	0	0	1	0	1	1	0
125	0	4	0	3	0	0	0	0	4	0	8	0	0	0	0	0	0	0	0	0	0	0	0	0	0	1	0
126	0	0	0	3	0	0	0	0	2	0	8	7	0	0	0	0	0	0	0	0	0	0	0	0	0	0	0
127	0	2	0	5	0	0	0	0	6	0	6	0	0	0	0	0	0	0	0	0	0	0	0	0	1	0	0
128	0	3	0	3	0	0	0	0	5	0	6	1	0	0	0	0	0	0	0	0	0	0	0	0	0	2	0
129	0	0	0	0	0	2	2	0	1	0	4	0	0	0	0	0	0	0	0	4	0	0	7	0	0	0	0
130	0	3	0	3	0	0	0	0	5	0	6	1	0	0	0	0	0	0	0	0	0	0	0	0	0	2	0
131	0	0	0	1	0	0	0	0	4	0	11	2	2	0	0	0	0	0	0	0	0	0	0	0	0	0	0
132	0	3	0	3	0	0	0	0	4	0	6	2	0	0	0	0	0	0	0	0	0	0	0	0	2	0	0
133	0	6	0	2	0	0	2	0	6	0	2	1	0	0	0	0	0	0	0	0	0	0	0	0	1	0	0
134	0	3	0	3	0	0	0	0	3	0	5	4	0	0	0	0	0	0	0	0	0	0	0	0	2	0	0
135	0	1	0	3	0	0	0	0	7	0	1	4	1	0	0	0	0	0	0	0	0	0	0	0	2	1	0
136	0	3	0	3	0	0	0	0	8	0	1	4	1	0	0	0	0	0	0	0	0	0	0	0	0	0	0
137	0	4	0	1	0	0	0	0	2	0	9	0	3	0	0	0	0	0	0	0	0	0	0	0	0	1	0
138	0	3	0	7	0	0	0	0	2	0	4	1	0	0	1	0	0	0	0	0	0	0	0	0	2	0	0
139	0	6	0	3	0	0	2	0	5	0	3	0	0	0	0	0	0	0	0	0	0	0	0	0	1	0	0
140	0	4	0	1	0	0	0	0	2	0	9	0	3	0	0	0	0	0	0	0	0	0	0	0	0	1	0
141	0	0	0	2	0	0	0	0	0	0	12	5	0	0	0	0	0	0	0	0	0	0	0	0	1	0	0
142	0	2	0	1	0	0	0	0	8	0	5	4	0	0	0	0	0	0	0	0	0	0	0	0	0	0	0
143	0	4	0	1	0	0	0	0	3	0	8	1	3	0	0	0	0	0	0	0	0	0	0	0	0	0	0
144	0	5	0	4	0	0	1	0	3	0	7	0	0	0	0	0	0	0	0	0	0	0	0	0	0	0	0
145	0	2	0	3	0	0	0	0	6	0	6	3	0	0	0	0	0	0	0	0	0	0	0	0	0	0	0
146	0	4	0	4	0	0	0	0	5	0	6	0	0	0	0	0	0	0	0	0	0	0	0	0	1	0	0
147	0	0	0	5	0	0	0	0	5	0	8	1	0	0	0	0	0	0	0	0	0	0	0	0	0	1	0
148	0	1	0	6	0	0	0	0	8	0	3	2	0	0	0	0	0	0	0	0	0	0	0	0	0	0	0
149	0	2	0	2	0	0	0	0	4	0	10	1	0	0	0	0	0	0	0	0	0	0	0	0	1	0	0
150	1	1	0	2	0	0	0	0	3	0	3	2	0	0	0	0	0	0	0	0	0	0	2	0	6	0	0
151	0	2	0	6	0	0	0	0	1	0	10	0	0	0	0	0	0	0	0	0	0	0	0	0	1	0	0
152	1	0	0	0	0	0	1	0	2	0	5	1	0	0	0	0	0	0	0	1	0	0	4	0	4	1	0
153	1	2	0	1	0	0	0	0	2	0	3	2	0	0	0	0	0	0	0	0	0	0	1	0	7	1	0
154	2	3	0	2	0	0	2	0	3	0	4	0	0	0	0	0	0	0	0	1	0	0	1	0	0	2	0
155	0	1	0	3	0	0	0	0	7	0	8	1	0	0	0	0	0	0	0	0	0	0	0	0	0	0	0
156	0	3	0	4	0	0	0	0	4	0	6	1	0	0	0	0	0	0	0	0	0	0	0	0	2	0	0
157	0	4	0	2	0	0	0	0	4	0	10	0	0	0	0	0	0	0	0	0	0	0	0	0	0	0	0
158	0	0	0	3	0	2	2	0	6	0	5	0	0	0	0	0	0	0	0	0	0	0	2	0	0	0	0
159	0	0	0	2	0	0	0	0	12	0	4	2	0	0	0	0	0	0	0	0	0	0	0	0	0	0	0
160	0	4	0	3	0	0	0	0	6	0	7	0	0	0	0	0	0	0	0	0	0	0	0	0	0	0	0
161	0	1	0	4	0	0	0	0	5	0	4	3	0	0	0	0	0	0	0	0	0	0	0	0	3	0	0
162	0	2	0	5	0	0	0	0	1	0	11	1	0	0	0	0	0	0	0	0	0	0	0	0	0	0	0
163	0	3	0	3	0	0	0	0	7	0	6	0	0	0	0	0	0	0	0	0	0	0	0	0	1	0	0
164	0	2	0	6	0	0	0	0	3	0	7	2	0	0	0	0	0	0	0	0	0	0	0	0	0	0	0
165	0	3	0	4	0	0	0	0	3	0	9	1	0	0	0	0	0	0	0	0	0	0	0	0	0	0	0
166	0	3	0	6	0	0	0	0	4	0	5	2	0	0	0	0	0	0	0	0	0	0	0	0	0	0	0
167	0	2	0	2	0	0	0	0	10	0	6	0	0	0	0	0	0	0	0	0	0	0	0	0	0	0	0
168	0	3	0	3	0	0	0	0	8	0	6	0	0	0	0	0	0	0	0	0	0	0	0	0	0	0	0
169	0	1	0	10	0	0	0	0	3	0	4	1	0	0	0	0	0	0	0	0	0	0	0	0	1	0	0
170	1	1	0	5	0	1	2	0	1	0	3	0	0	0	0	0	0	0	0	3	0	0	3	0	0	0	0
171	0	0	0	5	0	0	2	0	4	0	9	0	0	0	0	0	0	0	0	0	0	0	0	0	0	0	0
172	0	2	0	2	0	0	0	0	6	0	5	5	0	0	0	0	0	0	0	0	0	0	0	0	0	0	0
173	0	2	0	2	0	0	0	0	6	0	5	5	0	0	0	0	0	0	0	0	0	0	0	0	0	0	0
174	0	2	0	1	0	0	1	0	2	0	4	4	0	0	0	0	0	0	0	3	0	0	3	0	0	0	0
175	0	0	0	3	0	0	1	0	2	0	2	1	0	0	0	0	0	0	0	1	0	0	10	0	0	0	0
176	0	2	0	0	0	0	1	0	5	0	6	4	0	0	0	0	0	0	0	2	0	0	0	0	0	0	0
177	0	2	0	7	0	0	0	0	3	0	5	2	1	0	0	0	0	0	0	0	0	0	0	0	0	0	0
178	0	4	0	6	0	0	0	0	3	0	4	2	0	0	0	0	0	0	0	0	0	0	0	0	1	0	0
179	0	1	0	5	0	0	0	0	2	0	10	2	0	0	0	0	0	0	0	0	0	0	0	0	0	0	0
180	0	5	0	3	0	0	0	0	4	0	5	2	0	0	0	0	0	0	0	0	0	0	0	0	1	0	0
181	0	3	0	0	0	0	3	0	3	0	2	3	0	0	0	0	0	0	0	2	0	0	3	0	0	1	0
182	0	5	0	3	0	0	0	0	5	0	6	0	0	0	0	0	0	0	0	0	0	0	0	0	1	0	0
183	0	1	0	4	0	0	0	0	3	0	9	2	1	0	0	0	0	0	0	0	0	0	0	0	0	0	0
184	0	4	0	3	0	0	0	0	4	0	8	0	0	0	0	0	0	0	0	0	0	0	0	0	1	0	0
185	0	3	0	6	0	0	0	0	4	0	6	1	0	0	0	0	0	0	0	0	0	0	0	0	0	0	0
186	0	5	0	3	0	0	0	0	5	0	6	0	0	0	0	0	0	0	0	0	0	0	0	0	1	0	0
187	0	0	0	3	0	0	2	0	4	0	3	1	0	0	0	0	0	0	0	2	0	0	4	0	1	0	0
188	0	0	0	2	0	1	3	0	2	0	3	1	0	0	0	0	0	0	0	0	0	0	8	0	0	0	0
189	0	1	0	8	0	0	0	0	4	0	5	2	0	0	0	0	0	0	0	0	0	0	0	0	0	0	0
190	0	1	0	4	0	0	0	0	1	0	11	2	0	0	1	0	0	0	0	0	0	0	0	0	0	0	0
191	0	1	0	4	0	0	0	0	6	0	8	1	0	0	0	0	0	0	0	0	0	0	0	0	0	0	0
192	0	4	0	3	0	0	0	0	4	0	7	1	0	0	0	0	0	0	0	0	0	0	0	0	1	0	0
193	0	2	0	0	0	0	6	0	3	0	1	2	0	0	0	0	0	0	0	1	0	0	2	0	2	1	0
194	1	3	0	1	0	0	0	0	2	0	8	3	1	0	0	0	0	0	0	0	0	0	0	0	1	0	0
195	0	1	0	3	0	0	0	0	1	0	9	2	0	0	1	0	0	0	0	0	0	0	0	0	3	0	0
196	0	1	0	7	0	0	0	0	6	0	5	0	0	0	0	0	0	0	0	0	0	0	0	0	0	1	0
197	0	4	0	3	0	0	0	0	3	0	7	2	0	0	0	0	0	0	0	0	0	0	0	0	1	0	0
198	0	1	0	1	0	0	2	0	3	0	2	0	0	0	0	0	0	0	0	4	0	0	6	0	1	0	0
199	1	1	0	5	0	0	0	0	0	0	7	4	1	0	0	0	0	0	0	0	0	0	0	0	1	0	0
200	0	1	0	1	0	0	0	0	3	0	4	0	0	0	0	0	0	0	0	0	0	0	0	0	11	0	0
201	1	1	0	1	0	0	2	0	2	0	1	0	0	0	0	0	0	0	0	3	0	0	8	0	1	0	0
202	0	1	0	4	0	0	2	0	2	0	4	0	0	0	0	0	0	0	0	3	0	0	3	0	0	1	0
203	0	3	0	3	0	0	0	0	1	0	10	0	0	0	0	0	0	0	0	0	0	0	0	0	1	2	0
204	0	0	0	0	0	0	0	0	4	0	7	3	0	0	0	0	0	0	0	0	0	0	0	0	6	0	0
205	0	3	0	2	0	0	0	0	3	0	9	0	0	0	0	0	0	0	0	0	0	0	0	0	1	2	0
206	0	3	0	3	0	0	0	0	2	0	9	0	0	0	0	0	0	0	0	0	0	0	0	0	1	2	0
207	0	0	0	2	0	0	0	0	5	0	5	4	0	0	0	0	0	0	0	0	0	0	0	0	4	0	0
208	0	1	0	7	0	0	0	0	4	0	8	0	0	0	0	0	0	0	0	0	0	0	0	0	0	0	0
209	0	1	0	3	0	0	0	0	6	0	4	2	0	0	0	0	0	0	0	0	0	0	0	0	4	0	0
210	0	4	0	6	0	0	0	0	1	0	6	0	0	0	0	0	0	0	0	0	0	0	0	0	1	2	0
211	0	1	0	3	0	0	0	0	6	0	4	2	0	0	0	0	0	0	0	0	0	0	0	0	4	0	0
212	0	1	0	7	0	0	0	0	2	0	5	5	0	0	0	0	0	0	0	0	0	0	0	0	0	0	0
213	0	2	0	4	0	0	0	0	6	0	5	0	0	0	0	0	0	0	0	0	0	0	0	0	2	1	0
214	0	1	0	5	0	0	0	0	2	0	12	0	0	0	0	0	0	0	0	0	0	0	0	0	0	0	0
215	0	3	0	10	0	0	0	0	0	0	7	0	0	0	0	0	0	0	0	0	0	0	0	0	0	0	0
216	4	0	0	3	0	1	3	0	0	0	3	1	1	0	0	0	0	0	0	0	0	0	4	0	0	0	0
217	0	1	0	3	0	1	1	0	4	0	4	1	0	0	0	0	0	0	0	2	0	0	1	0	2	0	0
218	0	1	0	1	0	0	0	0	5	0	10	3	0	0	0	0	0	0	0	0	0	0	0	0	0	0	0
219	0	2	0	6	0	0	0	0	2	0	6	2	0	0	0	0	0	0	0	0	0	0	0	0	0	2	0
220	0	0	0	4	0	0	3	0	3	0	1	0	0	0	0	0	0	0	0	2	0	0	7	0	0	0	0
221	0	1	0	1	0	2	6	0	3	0	1	0	0	0	0	0	0	0	0	0	0	0	6	0	0	0	0
222	0	0	0	0	0	0	0	0	8	0	2	1	0	0	0	0	0	0	0	0	0	0	0	0	9	0	0
223	0	0	0	9	0	0	0	0	3	0	5	0	0	0	0	0	0	0	0	0	0	0	0	0	2	1	0
224	1	1	0	1	0	0	0	0	2	0	4	1	1	0	0	0	0	0	0	1	0	0	8	0	0	0	0
225	0	3	0	4	0	0	0	0	1	0	6	2	1	0	0	0	0	0	0	0	0	0	0	0	1	2	0
226	1	2	0	1	0	0	0	0	4	0	3	1	1	0	0	0	0	0	0	1	0	0	6	0	0	0	0
227	1	1	0	1	0	1	4	0	4	0	2	0	0	0	0	0	0	0	0	0	0	0	6	0	0	0	0
228	0	2	0	3	0	0	0	0	1	0	5	3	1	0	0	0	0	0	0	0	0	0	0	0	3	2	0
229	0	1	0	3	0	0	0	0	8	0	5	3	0	0	0	0	0	0	0	0	0	0	0	0	0	0	0
230	0	0	0	2	0	0	0	0	10	0	8	0	0	0	0	0	0	0	0	0	0	0	0	0	0	0	0
231	0	1	0	5	0	0	0	0	2	0	9	2	1	0	0	0	0	0	0	0	0	0	0	0	0	0	0
232	0	2	0	4	0	0	0	0	5	0	5	3	0	0	0	0	0	0	0	0	0	0	0	0	1	0	0
233	0	0	0	0	0	3	6	0	0	0	3	0	0	0	0	0	0	0	0	2	0	0	6	0	0	0	0
234	0	0	0	3	0	0	0	0	5	0	10	1	0	0	0	0	0	0	0	0	0	0	0	0	1	0	0
235	1	0	0	2	0	0	2	0	4	0	4	0	0	0	0	0	0	0	0	2	0	0	5	0	0	0	0
236	0	2	0	2	0	0	0	0	7	0	4	3	0	0	0	0	0	0	0	0	0	0	0	0	2	0	0
237	0	0	0	5	0	0	4	0	3	0	7	0	0	0	0	0	0	0	0	0	0	0	0	0	1	0	0
238	0	2	0	7	0	0	0	0	2	0	5	0	0	0	0	0	0	0	0	0	0	0	0	0	2	2	0
239	0	1	0	3	0	0	0	0	3	0	11	1	0	0	0	0	0	0	0	0	0	0	0	0	0	1	0
240	0	0	0	0	0	0	0	0	3	0	17	0	0	0	0	0	0	0	0	0	0	0	0	0	0	0	0
241	0	0	0	0	0	0	0	0	2	0	5	2	0	0	1	0	0	0	0	0	0	0	0	0	9	1	0
242	0	1	0	3	0	0	0	0	5	0	8	1	0	0	1	0	0	0	0	0	0	0	0	0	0	1	0
243	0	2	0	6	0	0	0	0	3	0	6	0	0	0	0	0	0	0	0	0	0	0	0	0	2	1	0
244	0	1	0	4	0	0	0	0	7	0	4	2	0	0	0	0	0	0	0	0	0	0	0	0	2	0	0
245	0	0	0	1	0	1	6	0	1	0	7	0	0	0	0	0	0	0	0	0	0	0	2	0	2	0	0
246	1	2	0	1	0	1	1	0	6	0	3	0	0	0	0	0	0	0	0	0	0	0	5	0	0	0	0
247	0	0	0	1	0	1	6	0	1	0	2	0	0	0	0	0	0	0	0	0	0	0	6	0	3	0	0
248	0	0	0	5	0	0	0	0	2	0	9	2	1	0	0	0	0	0	0	0	0	0	0	0	1	0	0
249	1	2	0	1	0	1	1	0	6	0	3	1	0	0	0	0	0	0	0	0	0	0	4	0	0	0	0
250	0	0	0	4	0	0	0	0	7	0	8	1	0	0	0	0	0	0	0	0	0	0	0	0	0	0	0
251	1	2	0	3	0	0	0	0	1	0	8	2	0	0	0	0	0	0	0	0	0	0	0	0	3	0	0
252	0	0	0	6	0	0	0	0	1	0	8	3	0	0	0	0	0	0	0	0	0	0	0	0	2	0	0
253	0	1	0	3	0	0	0	0	1	0	6	2	0	0	0	0	0	0	0	0	0	0	0	0	5	2	0
254	0	0	0	5	0	0	0	0	4	0	8	1	1	0	1	0	0	0	0	0	0	0	0	0	0	0	0
255	1	0	0	0	0	2	7	0	0	0	2	0	0	0	0	0	0	0	0	2	0	0	6	0	0	0	0
256	0	0	0	2	0	0	0	0	4	0	11	2	0	0	1	0	0	0	0	0	0	0	0	0	0	0	0
257	0	0	0	3	0	0	0	0	1	0	6	1	0	0	0	0	0	0	0	0	0	0	0	0	9	0	0
258	0	0	0	4	0	0	0	0	8	0	7	0	1	0	0	0	0	0	0	0	0	0	0	0	0	0	0
259	0	2	0	2	0	0	0	0	4	0	6	1	0	0	0	0	0	0	0	0	0	0	0	0	5	0	0
260	0	1	0	0	0	1	5	0	0	0	5	1	0	0	0	0	0	0	0	1	0	0	6	0	0	0	0
261	0	2	0	4	0	0	0	0	8	0	5	1	0	0	0	0	0	0	0	0	0	0	0	0	0	0	0
262	0	0	0	7	0	0	0	0	4	0	7	2	0	0	0	0	0	0	0	0	0	0	0	0	0	0	0
263	0	1	0	6	0	0	0	0	7	0	5	1	0	0	0	0	0	0	0	0	0	0	0	0	0	0	0
264	0	3	0	1	0	0	0	0	8	0	4	0	0	0	0	0	0	0	0	0	0	0	0	0	4	0	0
265	0	3	0	0	0	0	0	0	6	0	3	0	0	0	0	0	0	0	0	0	0	0	0	0	8	0	0
266	0	0	0	2	0	0	0	0	6	0	8	3	0	0	0	0	0	0	0	0	0	0	0	0	1	0	0
267	0	1	0	0	0	1	2	0	0	0	5	1	0	0	0	0	0	0	0	1	0	0	9	0	0	0	0
268	0	4	0	2	0	0	0	0	8	0	6	0	0	0	0	0	0	0	0	0	0	0	0	0	0	0	0
269	0	2	0	3	0	0	0	0	9	0	6	0	0	0	0	0	0	0	0	0	0	0	0	0	0	0	0
270	0	1	0	5	0	0	0	0	3	0	8	2	0	0	0	0	0	0	0	0	0	0	0	0	1	0	0
271	0	1	0	2	0	0	0	0	7	0	7	2	0	0	0	0	0	0	0	0	0	0	0	0	1	0	0
272	0	4	0	2	0	0	0	0	7	0	6	1	0	0	0	0	0	0	0	0	0	0	0	0	0	0	0
273	0	2	0	4	0	0	0	0	2	0	7	2	0	0	0	0	0	0	0	0	0	0	0	0	2	1	0
274	1	1	0	1	0	2	4	0	4	0	4	0	1	0	0	0	0	0	0	0	0	0	2	0	0	0	0
275	0	2	0	4	0	0	0	0	2	0	6	1	0	0	0	0	0	0	0	0	0	0	0	0	4	1	0
276	0	1	0	2	0	0	0	0	9	0	3	1	0	0	0	0	0	0	0	0	0	0	0	0	3	1	0
277	0	2	0	1	0	0	0	0	9	0	2	3	0	0	0	0	0	0	0	0	0	0	0	0	2	1	0
278	0	0	0	1	0	0	5	0	5	0	3	1	0	0	0	0	0	0	0	0	0	0	2	0	3	0	0
279	1	1	0	5	0	0	0	0	7	0	5	1	0	0	0	0	0	0	0	0	0	0	0	0	0	0	0
280	0	1	0	3	0	0	0	0	2	0	8	5	0	0	0	0	0	0	0	0	0	0	0	0	0	1	0
281	0	2	0	2	0	0	0	0	6	0	6	2	0	0	0	0	0	0	0	0	0	0	0	0	0	2	0
282	0	1	0	3	0	0	0	0	1	0	9	5	0	0	0	0	0	0	0	0	0	0	0	0	0	1	0
283	0	2	0	0	0	0	1	0	4	0	4	1	0	0	0	0	0	0	0	0	0	0	3	0	5	0	0
284	0	1	0	5	0	0	0	0	5	0	6	1	0	0	0	0	0	0	0	0	0	0	0	0	2	0	0
285	0	0	0	4	0	0	0	0	5	0	7	3	0	0	0	0	0	0	0	1	0	0	0	0	0	0	0
286	0	0	0	6	0	0	0	0	7	0	4	3	0	0	0	0	0	0	0	0	0	0	0	0	0	0	0
287	0	1	0	0	0	1	5	0	0	0	6	0	0	0	0	0	0	0	0	1	0	0	5	0	1	0	0
288	0	1	0	3	0	0	0	0	5	0	7	2	0	0	1	0	0	0	0	0	0	0	0	0	0	1	0
289	1	0	0	3	0	0	0	0	5	0	6	5	0	0	0	0	0	0	0	0	0	0	0	0	0	0	0
290	0	2	0	7	0	0	0	0	1	0	7	1	0	0	0	0	0	0	0	0	0	0	0	0	2	0	0
291	0	3	0	0	0	0	1	0	4	0	6	0	0	0	0	0	0	0	0	0	0	0	0	0	6	0	0
292	0	3	0	0	0	0	1	0	3	0	5	0	0	0	0	0	0	0	0	0	0	0	2	0	6	0	0
293	0	1	0	7	0	0	0	0	5	0	5	1	0	0	0	0	0	0	0	1	0	0	0	0	0	0	0
294	0	0	0	4	0	0	0	0	6	0	9	1	0	0	0	0	0	0	0	0	0	0	0	0	0	0	0
295	0	4	0	2	0	0	2	0	0	0	5	2	0	0	0	0	0	0	0	1	0	0	0	0	3	1	0
296	1	1	0	5	0	0	0	0	5	0	6	1	0	0	0	0	0	0	0	1	0	0	0	0	0	0	0
297	0	1	0	5	0	0	0	0	5	0	5	3	0	0	1	0	0	0	0	0	0	0	0	0	0	0	0
298	0	1	0	1	0	0	0	0	4	0	5	0	0	0	0	0	0	0	0	1	0	0	0	0	0	8	0
299	0	0	0	0	0	0	0	0	3	0	8	1	0	0	0	0	0	0	0	0	0	0	0	0	8	0	0
300	0	0	0	3	0	0	0	0	4	0	13	0	0	0	0	0	0	0	0	0	0	0	0	0	0	0	0
301	0	1	0	5	0	0	0	0	4	0	5	3	1	0	1	0	0	0	0	0	0	0	0	0	0	0	0
302	0	2	0	2	0	0	0	0	0	0	1	2	0	0	0	0	0	0	0	1	0	0	0	0	7	5	0
303	1	1	0	3	0	0	0	0	6	0	4	1	0	0	0	0	0	0	0	1	0	0	0	0	3	0	0
304	0	2	0	5	0	0	0	0	1	0	3	2	0	0	0	0	0	0	0	0	0	0	0	0	7	0	0
305	0	0	0	9	0	0	0	0	1	0	9	1	0	0	0	0	0	0	0	0	0	0	0	0	0	0	0
306	0	1	0	8	0	0	0	0	3	0	5	2	1	0	0	0	0	0	0	0	0	0	0	0	0	0	0
307	0	2	0	11	0	0	0	0	1	0	4	1	0	0	0	0	0	0	0	0	0	0	0	0	1	0	0
308	0	0	0	10	0	0	0	0	2	0	4	3	1	0	0	0	0	0	0	0	0	0	0	0	0	0	0
309	0	1	0	10	0	0	0	0	3	0	3	2	1	0	0	0	0	0	0	0	0	0	0	0	0	0	0
310	0	3	0	9	0	0	0	0	2	0	4	1	0	0	0	0	0	0	0	0	0	0	0	0	1	0	0
311	0	1	0	3	0	0	0	0	5	0	6	5	0	0	0	0	0	0	0	0	0	0	0	0	0	0	0
312	0	3	0	9	0	0	0	0	3	0	1	3	0	0	0	0	0	0	0	0	0	0	0	0	1	0	0
313	0	2	0	10	0	0	0	0	1	0	3	3	0	0	0	0	0	0	0	0	0	0	0	0	1	0	0
314	0	3	0	9	0	0	0	0	0	0	7	1	0	0	0	0	0	0	0	0	0	0	0	0	0	0	0
315	0	0	0	1	0	0	0	0	4	0	8	1	0	0	0	0	0	0	0	0	0	0	0	0	6	0	0
316	0	2	0	1	0	0	0	0	8	0	5	3	0	0	0	0	0	0	0	0	0	0	0	0	1	0	0
317	0	2	0	8	0	0	0	0	1	0	8	1	0	0	0	0	0	0	0	0	0	0	0	0	0	0	0
318	0	0	0	7	0	0	0	0	1	0	7	2	1	0	0	0	0	0	0	0	0	0	0	0	1	1	0
319	0	1	0	1	0	0	0	0	4	0	4	5	1	0	0	0	0	0	0	0	0	0	0	0	4	0	0
320	0	4	0	4	0	0	0	0	5	0	5	2	0	0	0	0	0	0	0	0	0	0	0	0	0	0	0
321	0	1	0	1	0	0	0	0	5	0	10	2	0	0	0	0	0	0	0	0	0	0	0	0	1	0	0
322	0	4	0	4	0	0	0	0	6	0	4	2	0	0	0	0	0	0	0	0	0	0	0	0	0	0	0
323	1	4	0	3	0	0	0	0	5	0	5	2	0	0	0	0	0	0	0	0	0	0	0	0	0	0	0
324	0	0	0	7	0	0	0	0	2	0	8	3	0	0	0	0	0	0	0	0	0	0	0	0	0	0	0
325	0	2	0	2	0	0	0	0	5	0	10	1	0	0	0	0	0	0	0	0	0	0	0	0	0	0	0
326	0	2	0	5	0	0	0	0	4	0	6	2	0	0	0	0	0	0	0	0	0	0	0	0	1	0	0
327	0	0	0	4	0	2	0	0	1	0	7	1	0	0	0	0	0	0	0	1	0	0	2	0	2	0	0
328	0	5	0	4	0	0	0	0	5	0	4	2	0	0	0	0	0	0	0	0	0	0	0	0	0	0	0
329	0	5	0	4	0	0	0	0	5	0	4	2	0	0	0	0	0	0	0	0	0	0	0	0	0	0	0
330	0	0	0	4	0	0	3	0	5	0	2	0	0	0	0	0	0	0	0	2	0	0	2	0	0	2	0
331	1	2	0	3	0	0	0	0	5	0	4	4	0	0	0	0	0	0	0	0	0	0	0	0	0	1	0
332	0	2	0	3	0	0	0	0	8	0	7	0	0	0	0	0	0	0	0	0	0	0	0	0	0	0	0
333	0	3	0	3	0	0	0	0	8	0	5	1	0	0	0	0	0	0	0	0	0	0	0	0	0	0	0
334	0	0	0	10	0	0	0	0	4	0	6	0	0	0	0	0	0	0	0	0	0	0	0	0	0	0	0
335	1	2	0	5	0	0	0	0	3	0	4	5	0	0	0	0	0	0	0	0	0	0	0	0	0	0	0
336	0	0	0	9	0	0	0	0	3	0	6	2	0	0	0	0	0	0	0	0	0	0	0	0	0	0	0
337	0	1	0	2	0	0	0	0	3	0	5	7	0	0	0	0	0	0	0	0	0	0	0	0	2	0	0
338	0	1	0	2	0	0	0	0	3	0	6	6	0	0	0	0	0	0	0	0	0	0	0	0	2	0	0
339	0	0	0	2	0	0	0	0	7	0	10	1	0	0	0	0	0	0	0	0	0	0	0	0	0	0	0
340	0	6	0	2	0	0	0	0	6	0	4	2	0	0	0	0	0	0	0	0	0	0	0	0	0	0	0
341	0	1	0	5	0	0	0	0	2	0	1	10	0	0	0	0	0	0	0	0	0	0	0	0	1	0	0
342	1	2	0	6	0	0	0	0	3	0	4	4	0	0	0	0	0	0	0	0	0	0	0	0	0	0	0
343	0	3	0	5	0	0	0	0	4	0	4	3	0	0	0	0	0	0	0	1	0	0	0	0	0	0	0
344	0	3	0	6	0	0	0	0	4	0	4	2	0	0	0	0	0	0	0	1	0	0	0	0	0	0	0
345	0	0	0	7	0	0	0	0	2	0	8	3	0	0	0	0	0	0	0	0	0	0	0	0	0	0	0
346	0	1	0	6	0	0	0	0	0	0	1	11	0	0	0	0	0	0	0	0	0	0	0	0	1	0	0
347	0	3	0	5	0	0	0	0	2	0	5	4	0	0	0	0	0	0	0	1	0	0	0	0	0	0	0
348	0	1	0	10	0	0	0	0	2	0	7	0	0	0	0	0	0	0	0	0	0	0	0	0	0	0	0
349	0	1	0	9	0	0	0	0	3	0	7	0	0	0	0	0	0	0	0	0	0	0	0	0	0	0	0
350	0	0	0	1	0	3	4	0	0	0	1	0	0	0	0	0	0	0	0	0	0	0	10	0	1	0	0
351	0	0	0	8	0	0	0	0	4	0	3	4	0	0	0	0	0	0	0	1	0	0	0	0	0	0	0
352	0	1	0	7	0	1	0	0	1	0	4	0	0	0	0	0	0	0	0	0	0	0	2	0	4	0	0
353	1	0	0	8	0	0	0	0	5	0	5	1	0	0	0	0	0	0	0	0	0	0	0	0	0	0	0
354	0	0	0	6	0	0	0	0	2	0	5	7	0	0	0	0	0	0	0	0	0	0	0	0	0	0	0
355	0	0	0	7	0	0	0	0	3	0	7	3	0	0	0	0	0	0	0	0	0	0	0	0	0	0	0
356	0	2	0	5	0	0	0	0	1	0	12	0	0	0	0	0	0	0	0	0	0	0	0	0	0	0	0
357	0	0	0	5	0	0	0	0	10	0	2	1	0	0	0	0	0	0	0	0	0	0	0	0	2	0	0
358	1	2	0	5	0	0	0	0	6	0	4	2	0	0	0	0	0	0	0	0	0	0	0	0	0	0	0
359	0	1	0	2	0	0	0	0	6	0	9	1	0	0	0	0	0	0	0	0	0	0	0	0	1	0	0
360	0	2	0	10	0	0	0	0	3	0	3	2	0	0	0	0	0	0	0	0	0	0	0	0	0	0	0
361	0	2	0	8	0	0	0	0	2	0	6	2	0	0	0	0	0	0	0	0	0	0	0	0	0	0	0
362	0	3	0	2	0	0	0	0	6	0	7	1	0	0	0	0	0	0	0	0	0	0	0	0	1	0	0
363	0	3	0	5	0	0	0	0	3	0	9	0	0	0	0	0	0	0	0	0	0	0	0	0	0	0	0
364	0	3	0	7	0	0	0	0	1	0	9	0	0	0	0	0	0	0	0	0	0	0	0	0	0	0	0
365	0	3	0	6	0	0	0	0	5	0	6	0	0	0	0	0	0	0	0	0	0	0	0	0	0	0	0
366	2	2	0	4	0	0	0	0	6	0	3	3	0	0	0	0	0	0	0	0	0	0	0	0	0	0	0
367	0	3	0	5	0	0	0	0	4	0	7	1	0	0	0	0	0	0	0	0	0	0	0	0	0	0	0
368	0	2	0	11	0	0	0	0	1	0	4	2	0	0	0	0	0	0	0	0	0	0	0	0	0	0	0
369	0	3	0	2	0	0	0	0	5	0	8	1	0	0	0	0	0	0	0	0	0	0	0	0	1	0	0
370	0	0	0	8	0	0	0	0	0	0	7	5	0	0	0	0	0	0	0	0	0	0	0	0	0	0	0
371	2	2	0	4	0	0	0	0	6	0	3	3	0	0	0	0	0	0	0	0	0	0	0	0	0	0	0
372	0	3	0	2	0	0	0	0	5	0	8	1	0	0	0	0	0	0	0	0	0	0	0	0	1	0	0
373	0	3	0	5	0	0	0	0	4	0	7	1	0	0	0	0	0	0	0	0	0	0	0	0	0	0	0
374	0	0	0	2	0	0	0	0	11	0	2	4	0	0	0	0	0	0	0	0	0	0	0	0	0	1	0
375	0	4	0	4	0	0	0	0	2	0	7	2	0	0	0	0	0	0	0	0	0	0	0	0	1	0	0
376	0	3	0	7	0	0	0	0	3	0	5	0	0	0	0	0	0	0	0	0	0	0	0	0	2	0	0
377	0	0	0	1	0	1	4	0	2	0	1	2	0	0	0	0	0	0	0	1	0	0	6	0	2	0	0
378	0	1	0	9	0	0	0	0	2	0	7	0	0	0	0	0	0	0	0	0	0	0	0	0	1	0	0
379	0	0	0	7	0	0	0	0	1	0	8	4	0	0	0	0	0	0	0	0	0	0	0	0	0	0	0
380	0	0	0	11	0	0	0	0	4	0	4	1	0	0	0	0	0	0	0	0	0	0	0	0	0	0	0
381	1	1	0	7	0	0	0	0	3	0	3	4	0	0	0	0	0	0	0	0	0	0	0	0	1	0	0
382	2	0	0	10	0	0	0	0	1	0	5	1	0	0	0	0	0	0	0	0	0	0	0	0	1	0	0
383	0	1	0	9	0	0	0	0	3	0	6	1	0	0	0	0	0	0	0	0	0	0	0	0	0	0	0
384	2	3	0	5	0	0	0	0	2	0	4	3	0	0	0	0	0	0	0	0	0	0	0	0	1	0	0
385	0	1	0	9	0	0	0	0	2	0	4	4	0	0	0	0	0	0	0	0	0	0	0	0	0	0	0
386	0	1	0	7	0	0	0	0	2	0	5	5	0	0	0	0	0	0	0	0	0	0	0	0	0	0	0
387	2	2	0	6	0	0	0	0	2	0	6	2	0	0	0	0	0	0	0	0	0	0	0	0	0	0	0
388	1	2	0	6	0	0	0	0	2	0	6	3	0	0	0	0	0	0	0	0	0	0	0	0	0	0	0
389	2	2	0	4	0	0	0	0	4	0	3	1	0	0	0	0	0	0	0	0	0	0	0	0	4	0	0
390	0	2	0	3	0	0	0	0	4	0	9	1	1	0	0	0	0	0	0	0	0	0	0	0	0	0	0
391	0	2	0	6	0	0	0	0	5	0	5	2	0	0	0	0	0	0	0	0	0	0	0	0	0	0	0
392	1	2	0	3	0	0	0	0	4	0	8	1	1	0	0	0	0	0	0	0	0	0	0	0	0	0	0
393	1	2	0	4	0	0	0	0	5	0	2	4	0	0	0	0	0	0	0	0	0	0	0	0	2	0	0
394	0	0	0	7	0	0	0	0	3	0	9	1	0	0	0	0	0	0	0	0	0	0	0	0	0	0	0
395	0	3	0	9	0	0	0	0	2	0	2	4	0	0	0	0	0	0	0	0	0	0	0	0	0	0	0
396	1	3	0	1	0	0	0	0	3	0	10	0	0	0	0	0	0	0	0	0	0	0	0	0	2	0	0
397	1	1	0	6	0	0	0	0	5	0	6	0	0	0	0	0	0	0	0	0	0	0	0	0	1	0	0
398	0	2	0	7	0	0	0	0	1	0	8	2	0	0	0	0	0	0	0	0	0	0	0	0	0	0	0
399	0	2	0	7	0	0	0	0	2	0	7	2	0	0	0	0	0	0	0	0	0	0	0	0	0	0	0
400	0	1	0	6	0	0	0	0	3	0	6	4	0	0	0	0	0	0	0	0	0	0	0	0	0	0	0
401	0	0	0	3	0	0	0	0	5	0	11	0	0	0	0	0	0	0	0	0	0	0	0	0	1	0	0
402	4	0	0	2	0	0	0	0	4	0	6	3	0	0	0	0	0	0	0	0	0	0	0	0	1	0	0
403	0	1	0	2	0	0	0	0	4	0	9	1	2	0	0	0	0	0	0	0	0	0	0	0	0	1	0
404	0	2	0	10	0	0	0	0	5	0	3	0	0	0	0	0	0	0	0	0	0	0	0	0	0	0	0
405	0	2	0	9	0	0	0	0	2	0	7	0	0	0	0	0	0	0	0	0	0	0	0	0	0	0	0
406	2	1	0	2	0	0	0	0	5	0	8	2	0	0	0	0	0	0	0	0	0	0	0	0	0	0	0
407	0	2	0	8	0	0	0	0	4	0	6	0	0	0	0	0	0	0	0	0	0	0	0	0	0	0	0
408	0	2	0	9	0	0	0	0	3	0	6	0	0	0	0	0	0	0	0	0	0	0	0	0	0	0	0
409	0	0	0	9	0	0	0	0	2	0	7	2	0	0	0	0	0	0	0	0	0	0	0	0	0	0	0
410	0	2	0	9	0	0	0	0	4	0	5	0	0	0	0	0	0	0	0	0	0	0	0	0	0	0	0
411	0	0	0	6	0	0	0	0	5	0	9	0	0	0	0	0	0	0	0	0	0	0	0	0	0	0	0
412	0	2	0	7	0	0	0	0	4	0	7	0	0	0	0	0	0	0	0	0	0	0	0	0	0	0	0
413	0	1	0	14	0	0	0	0	0	0	4	1	0	0	0	0	0	0	0	0	0	0	0	0	0	0	0
414	0	1	0	10	0	0	0	0	3	0	4	2	0	0	0	0	0	0	0	0	0	0	0	0	0	0	0
415	1	0	0	7	0	0	0	0	2	0	9	1	0	0	0	0	0	0	0	0	0	0	0	0	0	0	0
416	0	2	0	7	0	0	0	0	1	0	3	7	0	0	0	0	0	0	0	0	0	0	0	0	0	0	0
417	0	1	0	9	0	0	0	0	4	0	2	4	0	0	0	0	0	0	0	0	0	0	0	0	0	0	0
418	1	1	0	3	0	0	0	0	3	0	5	7	0	0	0	0	0	0	0	0	0	0	0	0	0	0	0
419	0	1	0	5	0	0	0	0	5	0	0	9	0	0	0	0	0	0	0	0	0	0	0	0	0	0	0
420	1	0	0	7	0	0	0	0	3	0	5	1	1	0	0	0	0	0	0	0	0	0	0	0	1	1	0
421	0	1	0	4	0	0	0	0	6	0	3	6	0	0	0	0	0	0	0	0	0	0	0	0	0	0	0
422	1	2	0	4	0	0	0	0	3	0	8	0	0	0	0	0	0	0	0	0	0	0	0	0	1	1	0
423	0	2	0	6	0	0	0	0	1	0	9	0	0	0	0	0	0	0	0	0	0	0	0	0	0	2	0
424	1	0	0	8	0	0	0	0	4	0	5	1	1	0	0	0	0	0	0	0	0	0	0	0	0	0	0
425	0	3	0	5	0	0	0	0	2	0	9	0	0	0	0	0	0	0	0	0	0	0	0	0	0	1	0
426	1	1	0	9	0	0	0	0	1	0	4	4	0	0	0	0	0	0	0	0	0	0	0	0	0	0	0
427	0	1	0	7	0	0	0	0	4	0	3	2	0	0	2	0	0	0	0	0	0	0	0	0	0	1	0
428	0	1	0	9	0	0	0	0	2	0	6	2	0	0	0	0	0	0	0	0	0	0	0	0	0	0	0
429	0	0	0	5	0	0	0	0	8	0	5	2	0	0	0	0	0	0	0	0	0	0	0	0	0	0	0
430	1	1	0	8	0	0	0	0	2	0	3	2	0	0	0	0	0	0	0	0	0	0	0	0	3	0	0
431	1	2	0	6	0	0	0	0	1	0	5	1	0	0	2	0	0	0	0	0	0	0	0	0	0	2	0
432	0	2	0	3	0	0	0	0	1	0	6	0	0	0	1	0	0	0	0	0	0	0	0	0	4	3	0
433	0	1	0	9	0	0	0	0	2	0	4	1	0	0	0	0	0	0	0	0	0	0	0	0	3	0	0
434	1	3	0	8	0	0	0	0	0	0	7	0	0	0	0	0	0	0	0	0	0	0	0	0	0	1	0
435	0	3	0	6	0	0	0	0	2	0	5	0	0	0	0	0	0	0	0	0	0	0	0	0	3	1	0
436	0	1	0	6	0	0	0	0	3	0	8	0	0	0	1	0	0	0	0	0	0	0	0	0	1	0	0
437	0	1	0	11	0	0	0	0	1	0	6	1	0	0	0	0	0	0	0	0	0	0	0	0	0	0	0
438	0	4	0	5	0	0	0	0	3	0	6	1	0	0	0	0	0	0	0	0	0	0	0	0	1	0	0
439	0	4	0	5	0	0	0	0	3	0	7	0	0	0	0	0	0	0	0	0	0	0	0	0	1	0	0
440	0	3	0	3	0	0	0	0	5	0	8	0	0	0	0	0	0	0	0	0	0	0	0	0	1	0	0
441	0	4	0	4	0	0	0	0	4	0	7	0	0	0	0	0	0	0	0	0	0	0	0	0	1	0	0
442	0	1	0	7	0	0	0	0	0	0	6	2	0	0	2	0	0	0	0	0	0	0	0	0	2	0	0
443	0	5	0	4	0	0	0	0	3	0	7	0	0	0	0	0	0	0	0	0	0	0	0	0	1	0	0
444	1	0	0	8	0	0	0	0	5	0	6	0	0	0	0	0	0	0	0	0	0	0	0	0	0	0	0
445	0	3	0	4	0	0	0	0	4	0	7	0	0	0	0	0	0	0	0	0	0	0	0	0	2	0	0
446	0	0	0	2	0	0	0	0	6	0	8	3	0	0	1	0	0	0	0	0	0	0	0	0	0	0	0
447	0	2	0	5	0	0	0	0	4	0	6	1	0	0	1	0	0	0	0	0	0	0	0	0	1	0	0
448	0	3	0	7	0	0	0	0	2	0	5	2	0	0	0	0	0	0	0	0	0	0	0	0	1	0	0
449	1	0	0	5	0	0	0	0	8	0	6	0	0	0	0	0	0	0	0	0	0	0	0	0	0	0	0
450	0	0	0	4	0	0	0	0	9	0	5	0	0	0	0	0	0	0	0	0	0	0	0	0	2	0	0
451	0	2	0	7	0	0	0	0	5	0	4	2	0	0	0	0	0	0	0	0	0	0	0	0	0	0	0
452	0	2	0	7	0	0	0	0	5	0	4	2	0	0	0	0	0	0	0	0	0	0	0	0	0	0	0
453	0	0	0	1	0	0	0	0	10	0	6	1	1	0	0	0	0	0	0	0	0	0	0	0	0	1	0
454	1	1	0	1	0	0	0	0	8	0	9	0	0	0	0	0	0	0	0	0	0	0	0	0	0	0	0
455	0	1	0	2	0	0	0	0	3	0	6	4	0	0	0	0	0	0	0	0	0	0	0	0	3	1	0
456	0	1	0	3	0	0	0	0	4	0	5	3	0	0	0	0	0	0	0	0	0	0	0	0	3	1	0
457	0	0	0	3	0	0	0	0	4	0	12	0	0	0	0	0	0	0	0	0	0	0	0	0	1	0	0
458	1	0	0	1	0	0	0	0	10	0	5	3	0	0	0	0	0	0	0	0	0	0	0	0	0	0	0
459	0	2	0	5	0	0	0	0	5	0	3	2	0	0	0	0	0	0	0	0	0	0	0	0	1	2	0
460	1	2	0	6	0	0	0	0	4	0	4	1	0	0	0	0	0	0	0	0	0	0	0	0	1	1	0
461	0	0	0	6	0	0	0	0	6	0	6	1	0	0	0	0	0	0	0	0	0	0	0	0	1	0	0
462	0	0	0	5	0	0	0	0	4	0	10	0	1	0	0	0	0	0	0	0	0	0	0	0	0	0	0
463	0	2	0	3	0	0	0	0	5	0	6	1	0	0	0	0	0	0	0	0	0	0	0	0	0	3	0
464	1	2	0	4	0	0	0	0	4	0	6	3	0	0	0	0	0	0	0	0	0	0	0	0	0	0	0
465	2	2	0	3	0	0	0	0	2	0	7	4	0	0	0	0	0	0	0	0	0	0	0	0	0	0	0
466	1	2	0	3	0	0	0	0	3	0	7	4	0	0	0	0	0	0	0	0	0	0	0	0	0	0	0
467	0	3	0	1	0	1	0	0	7	0	6	1	0	0	1	0	0	0	0	0	0	0	0	0	0	0	0
468	0	3	0	1	0	1	1	0	6	0	5	1	0	0	1	0	0	0	0	0	0	0	1	0	0	0	0
469	0	0	0	8	0	0	0	0	5	0	5	2	0	0	0	0	0	0	0	0	0	0	0	0	0	0	0
470	0	1	0	2	0	3	4	0	2	0	1	0	0	0	0	0	0	0	0	3	0	0	4	0	0	0	0
471	0	1	0	1	0	1	1	0	10	0	2	2	0	0	0	0	0	0	0	1	0	0	1	0	0	0	0
472	2	0	0	2	0	0	3	0	2	0	2	0	0	0	0	0	0	0	0	7	0	0	1	0	1	0	0
473	0	3	0	6	0	0	0	0	0	0	6	2	0	0	1	0	0	0	0	0	0	0	1	0	1	0	0
474	0	6	0	4	0	0	2	0	4	0	3	1	0	0	0	0	0	0	0	0	0	0	0	0	0	0	0
475	0	5	0	4	0	0	2	0	3	0	5	1	0	0	0	0	0	0	0	0	0	0	0	0	0	0	0
476	0	6	0	4	0	0	2	0	4	0	4	0	0	0	0	0	0	0	0	0	0	0	0	0	0	0	0
477	0	4	0	1	0	0	0	0	2	0	9	0	3	0	0	0	0	0	0	0	0	0	0	0	0	1	0
478	0	2	0	2	0	0	2	0	5	0	5	1	0	0	0	0	0	0	0	2	0	0	0	0	0	1	0
479	1	0	0	3	0	0	1	0	3	0	5	4	0	0	0	0	0	0	0	0	0	0	0	0	2	1	0
480	0	1	0	0	0	0	0	0	6	0	13	0	0	0	0	0	0	0	0	0	0	0	0	0	0	0	0
481	0	0	0	1	0	0	1	0	3	0	6	3	0	0	0	0	0	0	0	0	0	0	0	0	5	1	0
482	0	3	0	3	0	0	0	0	6	0	7	1	0	0	0	0	0	0	0	0	0	0	0	0	0	0	0
483	1	1	0	1	0	0	0	0	2	0	7	1	0	0	0	0	0	0	0	1	0	0	4	0	2	0	0
484	0	4	0	2	0	0	0	0	4	0	10	0	0	0	0	0	0	0	0	0	0	0	0	0	0	0	0
485	0	0	0	8	0	0	1	0	3	0	5	0	0	0	0	0	0	0	0	1	0	0	1	0	0	1	0
486	0	1	0	4	0	2	2	0	4	0	5	0	0	0	0	0	0	0	0	1	0	0	1	0	0	0	0
487	0	3	0	3	0	0	0	0	6	0	5	3	0	0	0	0	0	0	0	0	0	0	0	0	0	0	0
488	0	0	0	0	0	0	0	0	3	0	3	1	0	0	0	0	0	0	0	0	0	0	0	0	13	0	0
489	0	0	0	1	0	0	0	0	1	0	11	0	1	0	0	0	0	0	0	0	0	0	0	0	6	0	0
490	0	2	0	4	0	0	0	0	4	0	8	1	1	0	0	0	0	0	0	0	0	0	0	0	0	0	0
491	0	0	0	0	0	0	0	0	1	0	3	1	0	0	0	0	0	0	0	0	0	0	0	0	14	1	0
492	0	3	0	2	0	0	0	0	4	0	7	3	0	0	0	0	0	0	0	0	0	0	0	0	1	0	0
493	0	0	0	0	0	0	0	0	1	0	3	0	0	0	0	0	0	0	0	0	0	0	0	0	16	0	0
494	1	1	0	5	0	0	0	0	1	0	7	3	1	0	0	0	0	0	0	0	0	0	0	0	1	0	0
495	0	0	0	0	0	0	0	0	2	0	2	3	0	0	0	0	0	0	0	0	0	0	0	0	12	1	0
496	0	1	0	0	0	0	5	0	1	0	1	0	0	0	0	0	0	0	0	2	0	0	2	0	7	1	0
497	0	1	0	4	0	0	2	0	1	0	4	0	0	0	0	0	0	0	0	3	0	0	4	0	0	1	0
498	0	1	0	3	0	0	0	0	3	0	9	1	0	0	0	0	0	0	0	0	0	0	0	0	2	1	0
499	0	1	0	1	0	0	0	0	4	0	11	3	0	0	0	0	0	0	0	0	0	0	0	0	0	0	0
500	0	1	0	3	0	0	0	0	7	0	6	3	0	0	0	0	0	0	0	0	0	0	0	0	0	0	0
501	0	2	0	3	0	0	0	0	3	0	5	3	1	0	0	0	0	0	0	0	0	0	0	0	3	0	0
502	0	3	0	1	0	0	2	0	1	0	5	0	0	0	0	0	0	0	0	2	0	0	5	0	0	1	0
503	0	0	0	2	0	0	0	0	4	0	12	0	0	0	0	0	0	0	0	0	0	0	0	0	2	0	0
504	1	0	0	9	0	0	0	0	2	0	1	5	0	0	0	0	0	0	0	0	0	0	0	0	2	0	0
505	0	1	0	1	0	0	0	0	5	0	12	1	0	0	0	0	0	0	0	0	0	0	0	0	0	0	0
506	0	1	0	1	0	0	0	0	2	0	11	3	0	0	0	0	0	0	0	0	0	0	0	0	1	1	0
507	0	0	0	0	0	0	0	0	3	0	6	2	0	0	0	0	0	0	0	0	0	0	0	0	4	5	0
508	1	1	0	0	0	3	7	0	2	0	2	0	1	0	0	0	0	0	0	0	0	0	3	0	0	0	0
509	0	0	0	1	0	0	0	0	0	0	11	5	1	0	0	0	0	0	0	0	0	0	0	0	0	2	0
510	0	2	0	0	0	1	3	0	2	0	6	0	0	0	0	0	0	0	0	1	0	0	3	0	0	2	0
511	0	3	0	0	0	0	0	0	4	0	7	0	0	0	0	0	0	0	0	0	0	0	0	0	6	0	0
512	0	0	0	6	0	0	0	0	5	0	8	1	0	0	0	0	0	0	0	0	0	0	0	0	0	0	0
513	0	3	0	7	0	0	0	0	0	0	8	1	0	0	1	0	0	0	0	0	0	0	0	0	0	0	0
514	0	3	0	10	0	0	0	0	0	0	6	1	0	0	0	0	0	0	0	0	0	0	0	0	0	0	0
515	0	4	0	5	0	0	0	0	5	0	4	2	0	0	0	0	0	0	0	0	0	0	0	0	0	0	0
516	0	2	0	4	0	0	0	0	5	0	5	3	0	0	0	0	0	0	0	0	0	0	0	0	1	0	0
517	0	3	0	3	0	0	0	0	3	0	4	6	0	0	0	0	0	0	0	1	0	0	0	0	0	0	0
518	0	0	0	11	0	0	0	0	2	0	4	3	0	0	0	0	0	0	0	0	0	0	0	0	0	0	0
519	0	0	0	7	0	0	0	0	5	0	6	1	0	0	0	0	0	0	0	0	0	0	0	0	1	0	0
520	0	2	0	2	0	0	0	0	9	0	2	3	0	0	0	0	0	0	0	0	0	0	0	0	2	0	0
521	1	2	0	3	0	0	0	0	3	0	10	0	0	0	0	0	0	0	0	0	0	0	0	0	1	0	0
522	0	1	0	2	0	0	0	0	9	0	7	0	0	0	0	0	0	0	0	0	0	0	0	0	1	0	0
523	0	1	0	5	0	0	0	0	3	0	6	1	0	0	1	0	0	0	0	0	0	0	0	0	1	2	0
524	0	4	0	4	0	0	0	0	1	0	7	0	0	0	0	0	0	0	0	0	0	0	0	0	2	2	0
525	0	3	0	5	0	0	0	0	1	0	7	0	0	0	0	0	0	0	0	0	0	0	0	0	3	1	0
526	2	0	0	5	0	0	0	0	3	0	5	0	0	0	2	0	0	0	0	0	0	0	0	0	1	2	0
527	0	0	0	12	0	0	0	0	3	0	1	3	0	0	0	0	0	0	0	0	0	0	0	0	0	1	0
528	0	1	0	7	0	0	0	0	3	0	7	1	0	0	1	0	0	0	0	0	0	0	0	0	0	0	0
529	1	0	0	1	0	0	0	0	2	0	10	4	0	0	0	0	0	0	0	0	0	0	0	0	2	0	0
530	1	2	0	6	0	0	0	0	4	0	4	2	0	0	0	0	0	0	0	0	0	0	0	0	1	0	0
531	0	0	0	1	0	0	0	0	1	0	10	7	0	0	0	0	0	0	0	0	0	0	0	0	1	0	0
532	1	0	0	0	0	0	0	0	2	0	13	3	0	0	0	0	0	0	0	0	0	0	0	0	0	1	0
533	0	3	0	2	0	0	0	0	7	0	5	2	0	0	0	0	0	0	0	0	0	0	0	0	0	1	0
534	0	2	0	5	0	0	0	0	5	0	5	3	0	0	0	0	0	0	0	0	0	0	0	0	0	0	0
535	0	2	0	7	0	0	0	0	4	0	3	3	0	0	0	0	0	0	0	0	0	0	0	0	1	0	0
536	0	2	0	7	0	0	0	0	4	0	4	2	0	0	0	0	0	0	0	0	0	0	0	0	1	0	0
537	0	0	0	0	0	4	1	0	1	0	2	2	0	0	0	0	0	0	0	9	0	0	1	0	0	0	0
538	0	2	0	7	0	0	0	0	3	0	4	3	0	0	0	0	0	0	0	0	0	0	0	0	1	0	0
539	1	0	0	2	0	2	2	0	2	0	0	1	0	0	0	0	0	0	0	4	0	0	6	0	0	0	0
540	0	1	0	2	0	0	0	0	3	0	5	2	0	0	0	0	0	0	0	1	0	0	5	0	0	1	0
541	0	1	0	8	0	0	0	0	5	0	4	2	0	0	0	0	0	0	0	0	0	0	0	0	0	0	0
542	0	2	0	6	0	0	0	0	5	0	3	3	0	0	0	0	0	0	0	0	0	0	0	0	1	0	0
543	0	1	0	3	0	0	0	0	5	0	4	1	0	0	0	0	0	0	0	0	0	0	5	0	0	1	0
544	0	2	0	7	0	0	0	0	4	0	4	2	0	0	0	0	0	0	0	0	0	0	0	0	1	0	0
545	0	1	0	6	0	0	0	0	5	0	6	2	0	0	0	0	0	0	0	0	0	0	0	0	0	0	0
546	1	0	0	1	0	1	4	0	0	0	1	1	0	0	0	0	0	0	0	9	0	0	1	0	1	0	0
547	0	2	0	1	0	2	3	0	1	0	4	2	0	0	1	0	0	0	0	1	0	0	3	0	0	0	0
548	1	1	0	0	0	0	0	0	5	0	10	1	0	0	0	0	0	0	0	0	0	0	0	0	1	1	0
549	2	0	0	7	0	0	2	0	2	0	2	0	0	0	0	0	0	0	0	1	0	0	2	0	2	0	0
550	2	0	0	2	0	0	1	0	3	0	3	2	0	0	0	0	0	0	0	1	0	0	6	0	0	0	0
551	0	3	0	5	0	0	0	0	4	0	6	2	0	0	0	0	0	0	0	0	0	0	0	0	0	0	0
552	0	3	0	7	0	0	0	0	4	0	4	2	0	0	0	0	0	0	0	0	0	0	0	0	0	0	0
553	3	0	0	6	0	0	2	0	2	0	1	0	0	0	0	0	0	0	0	1	0	0	3	0	2	0	0
554	0	3	0	8	0	0	0	0	3	0	4	2	0	0	0	0	0	0	0	0	0	0	0	0	0	0	0
555	2	1	0	3	0	0	0	0	4	0	3	2	0	0	0	0	0	0	0	0	0	0	5	0	0	0	0
556	0	2	0	5	0	0	0	0	5	0	5	3	0	0	0	0	0	0	0	0	0	0	0	0	0	0	0
557	3	0	0	7	0	0	1	0	3	0	1	0	0	0	0	0	0	0	0	2	0	0	3	0	0	0	0
558	0	2	0	1	0	2	2	0	4	0	2	2	0	0	1	0	0	0	0	1	0	0	3	0	0	0	0
559	3	0	0	6	0	0	2	0	3	0	1	0	0	0	0	0	0	0	0	1	0	0	3	0	1	0	0
560	3	0	0	3	0	0	2	0	2	0	4	1	0	0	0	0	0	0	0	1	0	0	4	0	0	0	0
561	0	3	0	6	0	0	0	0	4	0	4	3	0	0	0	0	0	0	0	0	0	0	0	0	0	0	0
562	3	0	0	6	0	0	3	0	3	0	1	0	0	0	0	0	0	0	0	1	0	0	2	0	1	0	0
563	0	0	0	7	0	0	0	0	5	0	5	3	0	0	0	0	0	0	0	0	0	0	0	0	0	0	0
564	1	3	0	2	0	0	0	0	4	0	9	0	0	0	0	0	0	0	0	0	0	0	0	0	0	1	0
565	0	0	0	7	0	0	0	0	4	0	6	3	0	0	0	0	0	0	0	0	0	0	0	0	0	0	0
566	0	1	0	7	0	0	0	0	3	0	6	3	0	0	0	0	0	0	0	0	0	0	0	0	0	0	0
567	0	2	0	7	0	0	0	0	5	0	4	1	0	0	0	0	0	0	0	0	0	0	0	0	1	0	0
568	0	1	0	9	0	0	0	0	4	0	3	3	0	0	0	0	0	0	0	0	0	0	0	0	0	0	0
569	1	1	0	2	0	0	0	0	2	0	12	1	0	0	0	0	0	0	0	0	0	0	0	0	0	1	0
570	0	1	0	8	0	0	0	0	6	0	3	1	0	0	0	0	0	0	0	0	0	0	0	0	1	0	0
571	0	1	0	9	0	0	0	0	4	0	3	3	0	0	0	0	0	0	0	0	0	0	0	0	0	0	0
572	3	1	0	6	0	0	2	0	3	0	2	0	0	0	0	0	0	0	0	1	0	0	2	0	0	0	0
573	0	1	0	1	0	0	0	0	5	0	8	2	2	0	0	0	0	0	0	0	0	0	0	0	1	0	0
574	0	2	0	7	0	0	0	0	5	0	5	0	0	0	0	0	0	0	0	0	0	0	0	0	1	0	0
575	0	0	0	8	0	0	0	0	5	0	4	2	0	0	0	0	0	0	0	0	0	0	0	0	1	0	0
576	0	2	0	6	0	0	0	0	5	0	4	3	0	0	0	0	0	0	0	0	0	0	0	0	0	0	0
577	0	5	0	2	0	0	0	0	3	0	9	0	0	0	0	0	0	0	0	0	0	0	0	0	0	1	0
578	0	1	0	7	0	0	0	0	5	0	3	4	0	0	0	0	0	0	0	0	0	0	0	0	0	0	0
579	0	2	0	7	0	0	0	0	4	0	6	0	0	0	0	0	0	0	0	0	0	0	0	0	1	0	0
580	0	0	0	3	0	0	0	0	3	0	13	0	0	0	0	0	0	0	0	0	0	0	0	0	0	1	0
581	0	1	0	2	0	0	0	0	1	0	9	7	0	0	0	0	0	0	0	0	0	0	0	0	0	0	0
582	0	1	0	2	0	0	0	0	1	0	10	6	0	0	0	0	0	0	0	0	0	0	0	0	0	0	0
583	0	5	0	4	0	0	0	0	0	0	7	2	0	0	0	0	0	0	0	0	0	0	0	0	2	0	0
584	0	1	0	1	0	0	0	0	4	0	8	3	2	0	0	0	0	0	0	0	0	0	0	0	1	0	0
585	0	4	0	4	0	0	0	0	0	0	7	2	0	0	1	0	0	0	0	0	0	0	0	0	2	0	0
586	0	3	0	3	0	0	0	0	5	0	9	0	0	0	0	0	0	0	0	0	0	0	0	0	0	0	0
587	0	3	0	4	0	0	0	0	4	0	5	2	0	0	0	0	0	0	0	0	0	0	0	0	2	0	0
588	0	0	0	6	0	0	0	0	1	0	13	0	0	0	0	0	0	0	0	0	0	0	0	0	0	0	0
589	0	5	0	4	0	0	0	0	2	0	5	2	0	0	0	0	0	0	0	0	0	0	0	0	2	0	0
590	0	0	0	8	0	0	0	0	1	0	11	0	0	0	0	0	0	0	0	0	0	0	0	0	0	0	0
591	0	1	0	7	0	0	0	0	3	0	9	0	0	0	0	0	0	0	0	0	0	0	0	0	0	0	0
592	0	7	0	2	0	0	2	0	5	0	3	0	0	0	0	0	0	0	0	0	0	0	0	0	1	0	0
593	0	3	0	2	0	0	0	0	7	0	5	1	0	0	0	0	0	0	0	0	0	0	0	0	0	2	0
594	0	3	0	1	0	0	1	0	2	0	7	2	0	0	1	0	0	0	0	0	0	0	2	0	1	0	0
595	0	3	0	3	0	0	0	0	8	0	1	3	0	0	0	0	0	0	0	0	0	0	0	0	2	0	0
596	0	0	0	8	0	0	0	0	3	0	9	0	0	0	0	0	0	0	0	0	0	0	0	0	0	0	0
597	0	2	0	1	0	0	0	0	10	0	0	6	0	0	0	0	0	0	0	0	0	0	0	0	1	0	0
598	2	2	0	3	0	0	0	0	2	0	7	2	0	0	0	0	0	0	0	0	0	0	0	0	0	2	0
599	2	2	0	3	0	0	0	0	2	0	8	2	0	0	0	0	0	0	0	0	0	0	0	0	0	1	0
600	0	1	0	7	0	0	0	0	5	0	6	1	0	0	0	0	0	0	0	0	0	0	0	0	0	0	0
601	0	1	0	3	0	0	0	0	8	0	6	2	0	0	0	0	0	0	0	0	0	0	0	0	0	0	0
602	2	2	0	3	0	0	0	0	3	0	9	0	0	0	0	0	0	0	0	0	0	0	0	0	0	1	0
603	0	2	0	4	0	0	1	0	8	0	1	2	0	0	0	0	0	0	0	1	0	0	0	0	0	1	0
604	0	3	0	5	0	0	0	0	1	0	10	0	0	0	0	0	0	0	0	0	0	0	0	0	1	0	0
605	0	3	0	5	0	0	0	0	1	0	10	0	0	0	0	0	0	0	0	0	0	0	0	0	1	0	0
606	1	3	0	1	0	0	0	0	1	0	5	2	0	0	0	0	0	0	0	0	0	0	2	0	5	0	0
607	0	5	0	6	0	0	0	0	2	0	5	2	0	0	0	0	0	0	0	0	0	0	0	0	0	0	0
608	0	3	0	2	0	0	0	0	8	0	6	1	0	0	0	0	0	0	0	0	0	0	0	0	0	0	0
609	0	4	0	5	0	0	0	0	2	0	8	1	0	0	0	0	0	0	0	0	0	0	0	0	0	0	0
610	0	5	0	6	0	0	0	0	2	0	5	2	0	0	0	0	0	0	0	0	0	0	0	0	0	0	0
611	0	1	0	5	0	0	0	0	11	0	3	0	0	0	0	0	0	0	0	0	0	0	0	0	0	0	0
612	0	1	0	1	0	0	0	0	5	0	6	1	0	0	0	0	0	0	0	0	0	0	0	0	6	0	0
613	0	1	0	3	0	0	0	0	3	0	4	4	0	0	0	0	0	0	0	1	0	0	0	0	4	0	0
614	0	1	0	6	0	0	0	0	7	0	5	0	0	0	0	0	0	0	0	1	0	0	0	0	0	0	0
615	0	4	0	2	0	0	0	0	6	0	8	0	0	0	0	0	0	0	0	0	0	0	0	0	0	0	0
616	0	2	0	4	0	0	0	0	5	0	5	3	0	0	0	0	0	0	0	0	0	0	0	0	1	0	0
617	0	1	0	5	0	0	1	0	2	0	8	0	0	0	0	0	0	0	0	1	0	0	2	0	0	0	0
618	0	1	0	5	0	0	0	0	8	0	6	0	0	0	0	0	0	0	0	0	0	0	0	0	0	0	0
619	0	2	0	5	0	0	0	0	4	0	5	3	0	0	0	0	0	0	0	0	0	0	0	0	1	0	0
620	0	1	0	6	0	0	0	0	7	0	5	0	0	0	0	0	0	0	0	0	0	0	1	0	0	0	0
621	0	1	0	6	0	0	1	0	7	0	5	0	0	0	0	0	0	0	0	0	0	0	0	0	0	0	0
622	0	1	0	5	0	0	0	0	0	0	4	3	0	0	0	0	0	0	0	1	0	0	6	0	0	0	0
623	0	5	0	3	0	0	0	0	4	0	5	3	0	0	0	0	0	0	0	0	0	0	0	0	0	0	0
624	0	3	0	1	0	0	0	0	5	0	9	1	0	0	1	0	0	0	0	0	0	0	0	0	0	0	0
625	0	0	0	7	0	0	0	0	2	0	4	3	0	0	0	0	0	0	0	1	0	0	2	0	1	0	0
626	0	0	0	8	0	0	0	0	2	0	5	2	0	0	0	0	0	0	0	1	0	0	1	0	1	0	0
627	0	2	0	4	0	0	0	0	6	0	8	0	0	0	0	0	0	0	0	0	0	0	0	0	0	0	0
628	0	0	0	8	0	0	0	0	1	0	4	3	0	0	0	0	0	0	0	1	0	0	3	0	0	0	0
629	0	1	0	9	0	0	0	0	3	0	4	2	0	0	0	0	0	0	0	0	0	0	0	0	1	0	0
630	0	0	0	4	0	0	0	0	3	0	12	1	0	0	0	0	0	0	0	0	0	0	0	0	0	0	0
631	0	1	0	9	0	0	0	0	1	0	4	3	0	0	0	0	0	0	0	0	0	0	2	0	0	0	0
632	0	1	0	7	0	0	1	0	1	0	3	3	0	0	0	0	0	0	0	0	0	0	4	0	0	0	0
633	0	1	0	8	0	0	0	0	1	0	4	3	0	0	0	0	0	0	0	0	0	0	3	0	0	0	0
634	0	1	0	2	0	0	0	0	4	0	12	0	1	0	0	0	0	0	0	0	0	0	0	0	0	0	0
635	0	4	0	5	0	0	0	0	4	0	4	3	0	0	0	0	0	0	0	0	0	0	0	0	0	0	0
636	0	6	0	5	0	0	0	0	3	0	3	2	0	0	0	0	0	0	0	0	0	0	0	0	1	0	0
637	0	5	0	6	0	0	0	0	2	0	4	2	1	0	0	0	0	0	0	0	0	0	0	0	0	0	0
638	0	0	0	5	0	0	0	0	6	0	8	0	1	0	0	0	0	0	0	0	0	0	0	0	0	0	0
639	0	3	0	4	0	0	0	0	3	0	8	1	1	0	0	0	0	0	0	0	0	0	0	0	0	0	0
640	1	0	0	3	0	0	0	0	7	0	7	2	0	0	0	0	0	0	0	0	0	0	0	0	0	0	0
641	2	0	0	2	0	0	2	0	1	0	2	2	0	0	0	0	0	0	0	1	0	0	8	0	0	0	0
642	0	4	0	5	0	0	0	0	2	0	7	1	1	0	0	0	0	0	0	0	0	0	0	0	0	0	0
643	0	3	0	4	0	0	0	0	4	0	7	2	0	0	0	0	0	0	0	0	0	0	0	0	0	0	0
644	0	2	0	4	0	0	0	0	1	0	9	2	0	0	1	0	0	0	0	0	0	0	0	0	1	0	0
645	0	0	0	5	0	0	0	0	3	0	12	0	0	0	0	0	0	0	0	0	0	0	0	0	0	0	0
646	0	0	0	6	0	0	0	0	5	0	8	0	1	0	0	0	0	0	0	0	0	0	0	0	0	0	0
647	0	2	0	6	0	0	0	0	3	0	6	3	0	0	0	0	0	0	0	0	0	0	0	0	0	0	0
648	1	0	0	3	0	0	0	0	7	0	8	1	0	0	0	0	0	0	0	0	0	0	0	0	0	0	0
649	0	3	0	2	0	0	0	0	6	0	8	1	0	0	0	0	0	0	0	0	0	0	0	0	0	0	0
650	0	2	0	4	0	0	0	0	3	0	10	1	0	0	0	0	0	0	0	0	0	0	0	0	0	0	0
651	0	5	0	2	0	0	0	0	4	0	7	1	0	0	0	0	0	0	0	0	0	0	0	0	1	0	0
652	0	2	0	7	0	0	0	0	4	0	5	2	0	0	0	0	0	0	0	0	0	0	0	0	0	0	0
653	0	2	0	6	0	0	0	0	2	0	7	3	0	0	0	0	0	0	0	0	0	0	0	0	0	0	0
654	0	1	0	7	0	0	0	0	4	0	5	0	0	0	0	0	0	0	0	0	0	0	0	0	2	1	0
655	0	1	0	7	0	0	0	0	6	0	5	1	0	0	0	0	0	0	0	0	0	0	0	0	0	0	0
656	1	2	0	5	0	0	0	0	1	0	7	2	0	0	0	0	0	0	0	0	0	0	0	0	2	0	0
657	0	0	0	7	0	1	2	0	0	0	3	0	0	0	0	0	0	0	0	1	0	0	6	0	0	0	0
658	0	0	0	6	0	1	2	0	0	0	3	0	0	0	0	0	0	0	0	1	0	0	7	0	0	0	0
659	0	2	0	3	0	0	0	0	1	0	10	2	0	0	1	0	0	0	0	0	0	0	0	0	1	0	0
660	1	3	0	0	0	0	0	0	2	0	8	3	1	0	0	0	0	0	0	0	0	0	0	0	2	0	0
661	1	3	0	4	0	0	0	0	1	0	6	2	1	0	0	0	0	0	0	0	0	0	0	0	2	0	0
662	1	0	0	5	0	0	0	0	7	0	7	0	0	0	0	0	0	0	0	0	0	0	0	0	0	0	0
663	2	0	0	5	0	1	1	0	1	0	3	1	0	0	0	0	0	0	0	1	0	0	5	0	0	0	0
664	0	1	0	6	0	0	0	0	6	0	6	0	0	0	0	0	0	0	0	0	0	0	0	0	0	1	0
665	0	6	0	2	0	0	0	0	5	0	5	1	0	0	0	0	0	0	0	0	0	0	0	0	1	0	0
666	0	0	0	5	0	0	0	0	2	0	11	0	0	0	0	0	0	0	0	0	0	0	0	0	1	1	0
667	1	0	0	5	0	0	0	0	6	0	8	0	0	0	0	0	0	0	0	0	0	0	0	0	0	0	0
668	0	1	0	7	0	0	0	0	4	0	5	3	0	0	0	0	0	0	0	0	0	0	0	0	0	0	0
669	0	3	0	2	0	0	0	0	6	0	6	1	0	0	0	0	0	0	0	1	0	0	0	0	1	0	0
670	0	1	0	1	0	0	0	0	1	0	9	2	0	0	1	0	0	0	0	0	0	0	0	0	5	0	0
671	0	2	0	5	0	0	0	0	4	0	8	1	0	0	0	0	0	0	0	0	0	0	0	0	0	0	0
672	1	3	0	4	0	0	0	0	1	0	6	3	1	0	0	0	0	0	0	0	0	0	0	0	1	0	0
673	0	1	0	1	0	0	0	0	3	0	6	2	0	0	1	0	0	0	0	0	0	0	0	0	6	0	0
674	1	4	0	4	0	0	0	0	2	0	6	2	0	0	0	0	0	0	0	0	0	0	0	0	1	0	0
675	1	3	0	2	0	0	0	0	1	0	6	4	1	0	0	0	0	0	0	0	0	0	0	0	2	0	0
676	0	4	0	5	0	0	0	0	1	0	7	0	0	0	0	0	0	0	0	0	0	0	0	0	1	2	0
677	0	1	0	7	0	0	0	0	5	0	5	2	0	0	0	0	0	0	0	0	0	0	0	0	0	0	0
678	1	0	0	3	0	2	1	0	0	0	2	1	0	0	0	0	0	0	0	1	0	0	9	0	0	0	0
679	1	0	0	3	0	2	2	0	1	0	2	1	0	0	0	0	0	0	0	1	0	0	7	0	0	0	0
680	0	0	0	4	0	0	0	0	1	0	10	0	0	0	0	0	0	0	0	0	0	0	0	0	5	0	0
681	0	5	0	3	0	0	0	0	2	0	7	0	0	0	0	0	0	0	0	0	0	0	0	0	1	2	0
682	0	5	0	5	0	0	0	0	0	0	7	0	0	0	0	0	0	0	0	0	0	0	0	0	1	2	0
683	0	2	0	3	0	0	3	0	1	0	1	0	0	0	0	0	0	0	0	3	0	0	6	0	0	1	0
684	0	1	0	3	0	0	3	0	1	0	2	0	0	0	0	0	0	0	0	3	0	0	6	0	0	1	0
685	0	2	0	3	0	0	3	0	1	0	1	0	0	0	0	0	0	0	0	3	0	0	6	0	0	1	0
686	0	1	0	6	0	0	0	0	2	0	7	4	0	0	0	0	0	0	0	0	0	0	0	0	0	0	0
687	0	2	0	4	0	0	0	0	2	0	11	0	0	0	0	0	0	0	0	0	0	0	0	0	1	0	0
688	2	1	0	1	0	0	1	0	1	0	2	1	0	0	0	0	0	0	0	0	0	0	11	0	0	0	0
689	3	1	0	2	0	0	3	0	2	0	5	1	0	0	0	0	0	0	0	0	0	0	3	0	0	0	0
690	0	0	0	6	0	0	0	0	1	0	11	1	0	0	0	0	0	0	0	0	0	0	0	0	1	0	0
691	0	0	0	0	0	0	0	0	7	0	5	2	0	0	0	0	0	0	0	0	0	0	0	0	6	0	0
692	0	3	0	5	0	0	0	0	1	0	9	0	0	0	0	0	0	0	0	0	0	0	0	0	1	1	0
693	0	0	0	6	0	0	0	0	1	0	11	1	0	0	0	0	0	0	0	0	0	0	0	0	1	0	0
694	0	3	0	4	0	0	0	0	4	0	6	0	0	0	0	0	0	0	0	0	0	0	0	0	2	1	0
695	0	4	0	9	0	0	0	0	1	0	6	0	0	0	0	0	0	0	0	0	0	0	0	0	0	0	0
696	0	0	0	4	0	0	0	0	5	0	9	1	0	0	0	0	0	0	0	0	0	0	0	0	1	0	0
697	0	2	0	5	0	0	0	0	2	0	9	1	0	0	0	0	0	0	0	0	0	0	0	0	1	0	0
698	0	2	0	4	0	1	0	0	2	0	5	1	0	0	0	0	0	0	0	2	0	0	1	0	2	0	0
699	0	2	0	5	0	0	0	0	1	0	9	0	0	0	0	0	0	0	0	0	0	0	0	0	1	2	0
700	0	0	0	2	0	1	5	0	1	0	6	0	0	0	0	0	0	0	0	1	0	0	3	0	1	0	0
701	0	3	0	8	0	0	0	0	0	0	8	0	0	0	0	0	0	0	0	0	0	0	0	0	1	0	0
702	0	3	0	6	0	0	0	0	3	0	7	0	0	0	0	0	0	0	0	0	0	0	0	0	1	0	0
703	0	1	0	6	0	0	0	0	1	0	6	3	0	0	0	0	0	0	0	0	0	0	0	0	1	2	0
704	0	2	0	6	0	0	0	0	1	0	6	2	0	0	0	0	0	0	0	0	0	0	0	0	1	2	0
705	0	1	0	3	0	0	2	0	4	0	1	0	0	0	0	0	0	0	0	3	0	0	6	0	0	0	0
706	1	0	0	1	0	0	0	0	5	0	4	2	0	0	0	0	0	0	0	1	0	0	6	0	0	0	0
707	0	1	0	3	0	0	2	0	4	0	1	0	0	0	0	0	0	0	0	3	0	0	6	0	0	0	0
708	1	0	0	7	0	0	0	0	2	0	5	3	0	0	0	0	0	0	0	0	0	0	0	0	1	1	0
709	1	1	0	0	0	1	1	0	1	0	3	1	1	0	0	0	0	0	0	0	0	0	10	0	0	0	0
710	0	1	0	8	0	0	0	0	0	0	9	1	0	0	0	0	0	0	0	0	0	0	0	0	1	0	0
711	1	0	0	1	0	0	2	0	4	0	5	0	1	0	0	0	0	0	0	0	0	0	5	0	0	1	0
712	0	2	0	8	0	0	0	0	1	0	8	0	0	0	0	0	0	0	0	0	0	0	0	0	1	0	0
713	0	0	0	3	0	2	2	0	0	0	6	1	0	0	0	0	0	0	0	0	0	0	3	0	3	0	0
714	0	1	0	3	0	0	4	0	3	0	1	0	0	0	0	0	0	0	0	3	0	0	5	0	0	0	0
715	0	2	0	1	0	0	0	0	6	0	5	5	0	0	0	0	0	0	0	0	0	0	0	0	0	1	0
716	1	0	0	3	0	0	0	0	5	0	4	3	0	0	0	0	0	0	0	0	0	0	0	0	4	0	0
717	0	2	0	1	0	0	0	0	7	0	5	4	0	0	0	0	0	0	0	0	0	0	0	0	1	0	0
718	0	4	0	3	0	0	0	0	1	0	5	4	1	0	0	0	0	0	0	0	0	0	0	0	0	2	0
719	0	0	0	0	0	0	0	0	4	0	7	3	0	0	0	0	0	0	0	0	0	0	0	0	5	1	0
720	0	2	0	4	0	0	0	0	0	0	9	3	1	0	0	0	0	0	0	0	0	0	0	0	1	0	0
721	0	0	0	3	0	0	1	0	9	0	6	1	0	0	0	0	0	0	0	0	0	0	0	0	0	0	0
722	0	2	0	3	0	0	0	0	3	0	5	4	1	0	0	0	0	0	0	0	0	0	0	0	1	1	0
723	1	1	0	2	0	0	0	0	5	0	4	3	0	0	0	0	0	0	0	0	0	0	0	0	4	0	0
724	0	3	0	4	0	0	0	0	3	0	5	4	1	0	0	0	0	0	0	0	0	0	0	0	0	0	0
725	0	2	0	4	0	0	0	0	1	0	10	1	1	0	0	0	0	0	0	0	0	0	0	0	1	0	0
726	0	0	0	3	0	1	7	0	3	0	1	0	0	0	0	0	0	0	0	1	0	0	4	0	0	0	0
727	0	1	0	6	0	0	0	0	1	0	9	0	0	0	0	0	0	0	0	0	0	0	0	0	2	1	0
728	1	1	0	0	0	0	1	0	2	0	1	0	1	0	0	0	0	0	0	2	0	0	10	0	0	1	0
729	0	0	0	1	0	1	4	0	3	0	1	0	0	0	0	0	0	0	0	3	0	0	7	0	0	0	0
730	0	0	0	4	0	1	5	0	3	0	2	0	0	0	0	0	0	0	0	2	0	0	3	0	0	0	0
731	1	2	0	0	0	1	3	0	5	0	2	0	0	0	0	0	0	0	0	0	0	0	6	0	0	0	0
732	0	0	0	3	0	1	5	0	3	0	2	0	0	0	0	0	0	0	0	2	0	0	4	0	0	0	0
733	0	2	0	6	0	0	0	0	2	0	6	0	0	0	0	0	0	0	0	0	0	0	0	0	3	1	0
734	0	1	0	5	0	1	5	0	3	0	5	0	0	0	0	0	0	0	0	0	0	0	0	0	0	0	0
735	0	2	0	4	0	0	0	0	5	0	7	2	0	0	0	0	0	0	0	0	0	0	0	0	0	0	0
736	0	1	0	4	0	1	6	0	3	0	4	0	0	0	0	0	0	0	0	1	0	0	0	0	0	0	0
737	0	2	0	2	0	0	0	0	2	0	8	2	1	0	0	0	0	0	0	0	0	0	0	0	3	0	0
738	0	1	0	4	0	0	0	0	4	0	10	0	0	0	0	0	0	0	0	0	0	0	0	0	1	0	0
739	0	0	0	5	0	0	0	0	4	0	9	1	0	0	0	0	0	0	0	0	0	0	0	0	1	0	0
740	1	1	0	1	0	0	2	0	2	0	3	1	0	0	0	0	0	0	0	2	0	0	7	0	0	0	0
741	0	3	0	2	0	0	0	0	1	0	10	3	0	0	0	0	0	0	0	0	0	0	0	0	1	0	0
742	0	3	0	4	0	0	0	0	2	0	6	0	0	0	0	0	0	0	0	0	0	0	0	0	3	2	0
743	0	0	0	5	0	0	0	0	3	0	9	2	0	0	0	0	0	0	0	0	0	0	0	0	1	0	0
744	0	1	0	4	0	0	2	0	1	0	11	0	0	0	0	0	0	0	0	0	0	0	0	0	1	0	0
745	0	0	0	5	0	0	6	0	1	0	1	0	1	0	0	0	0	0	0	2	0	0	1	0	2	1	0
746	0	2	0	2	0	0	0	0	2	0	11	2	0	0	0	0	0	0	0	0	0	0	0	0	0	1	0
747	0	0	0	3	0	0	0	0	4	0	10	2	0	0	0	0	0	0	0	0	0	0	0	0	1	0	0
748	0	1	0	4	0	0	0	0	3	0	7	3	1	0	0	0	0	0	0	0	0	0	0	0	1	0	0
749	0	1	0	2	0	0	0	0	8	0	5	2	0	0	0	0	0	0	0	0	0	0	0	0	2	0	0
750	0	0	0	3	0	0	0	0	3	0	11	2	0	0	0	0	0	0	0	0	0	0	0	0	1	0	0
751	0	1	0	2	0	0	0	0	8	0	5	2	0	0	0	0	0	0	0	0	0	0	0	0	2	0	0
752	0	0	0	3	0	0	0	0	5	0	10	1	0	0	0	0	0	0	0	0	0	0	0	0	1	0	0
753	1	0	0	4	0	0	4	0	0	0	1	0	1	0	0	0	0	0	0	1	0	0	5	0	2	1	0
754	0	0	0	5	0	0	0	0	6	0	5	2	0	0	1	0	0	0	0	0	0	0	0	0	1	0	0
755	0	1	0	4	0	0	0	0	2	0	9	2	1	0	0	0	0	0	0	0	0	0	0	0	1	0	0
756	0	0	0	5	0	0	0	0	5	0	5	3	0	0	0	0	0	0	0	0	0	0	0	0	2	0	0
757	0	1	0	3	0	0	2	0	2	0	7	0	0	0	0	0	0	0	0	0	0	0	0	0	5	0	0
758	0	1	0	4	0	0	0	0	4	0	7	2	0	0	0	0	0	0	0	0	0	0	0	0	2	0	0
759	0	1	0	0	0	1	7	0	1	0	1	0	0	0	0	0	0	0	0	0	0	0	7	0	2	0	0
760	2	0	0	3	0	0	1	0	4	0	6	0	0	0	0	0	0	0	0	0	0	0	0	0	3	1	0
761	0	2	0	4	0	0	0	0	6	0	7	0	0	0	0	0	0	0	0	0	0	0	0	0	1	0	0
762	2	0	0	3	0	0	1	0	3	0	6	1	0	0	0	0	0	0	0	0	0	0	0	0	3	1	0
763	0	0	0	5	0	0	0	0	5	0	6	3	0	0	1	0	0	0	0	0	0	0	0	0	0	0	0
764	0	3	0	3	0	0	0	0	7	0	7	0	0	0	0	0	0	0	0	0	0	0	0	0	0	0	0
765	0	1	0	2	0	0	0	0	4	0	9	1	0	0	0	0	0	0	0	0	0	0	0	0	3	0	0
766	0	0	0	5	0	0	0	0	5	0	4	2	0	0	1	0	0	0	0	0	0	0	0	0	3	0	0
767	1	3	0	2	0	0	0	0	2	0	7	2	0	0	0	0	0	0	0	0	0	0	0	0	3	0	0
768	0	1	0	3	0	0	0	0	2	0	9	3	1	0	0	0	0	0	0	0	0	0	0	0	1	0	0
769	0	0	0	8	0	0	0	0	4	0	3	3	0	0	0	0	0	0	0	0	0	0	0	0	2	0	0
770	0	1	0	0	0	0	0	0	2	0	12	0	0	0	0	0	0	0	0	0	0	0	0	0	5	0	0
771	0	1	0	3	0	0	0	0	4	0	12	0	0	0	0	0	0	0	0	0	0	0	0	0	0	0	0
772	0	0	0	0	0	1	10	0	0	0	6	0	0	0	0	0	0	0	0	1	0	0	0	0	2	0	0
773	0	0	0	0	0	1	5	0	0	0	0	0	0	0	0	0	0	0	0	2	0	0	12	0	0	0	0
774	0	2	0	4	0	0	0	0	4	0	5	2	1	0	0	0	0	0	0	0	0	0	0	0	2	0	0
775	0	2	0	3	0	0	0	0	4	0	11	0	0	0	0	0	0	0	0	0	0	0	0	0	0	0	0
776	0	2	0	7	0	0	0	0	1	0	6	3	0	0	0	0	0	0	0	0	0	0	0	0	1	0	0
777	1	1	0	11	0	0	0	0	0	0	2	3	0	0	0	0	0	0	0	0	0	0	0	0	2	0	0
778	0	2	0	0	0	0	0	0	3	0	12	2	0	0	1	0	0	0	0	0	0	0	0	0	0	0	0
779	0	1	0	3	0	0	0	0	6	0	7	1	1	0	1	0	0	0	0	0	0	0	0	0	0	0	0
780	1	1	0	7	0	0	0	0	0	0	1	4	0	0	0	0	0	0	0	0	0	0	0	0	6	0	0
781	1	1	0	2	0	0	0	0	3	0	6	2	0	0	0	0	0	0	0	0	0	0	0	0	4	1	0
782	0	2	0	9	0	0	0	0	1	0	4	3	0	0	0	0	0	0	0	0	0	0	0	0	1	0	0
783	0	2	0	7	0	0	0	0	3	0	4	3	0	0	0	0	0	0	0	0	0	0	0	0	1	0	0
784	1	1	0	7	0	0	0	0	1	0	1	5	0	0	0	0	0	0	0	0	0	0	0	0	4	0	0
785	0	3	0	1	0	0	0	0	3	0	11	1	0	0	0	0	0	0	0	0	0	0	0	0	1	0	0
786	0	2	0	5	0	0	0	0	7	0	5	0	1	0	0	0	0	0	0	0	0	0	0	0	0	0	0
787	1	1	0	4	0	0	0	0	3	0	4	3	0	0	0	0	0	0	0	0	0	0	0	0	4	0	0
788	1	2	0	6	0	0	0	0	3	0	5	3	0	0	0	0	0	0	0	0	0	0	0	0	0	0	0
789	0	3	0	7	0	0	0	0	6	0	3	0	1	0	0	0	0	0	0	0	0	0	0	0	0	0	0
790	1	0	0	3	0	0	0	0	4	0	6	2	0	0	0	0	0	0	0	0	0	0	0	0	4	0	0
791	0	1	0	2	0	0	0	0	7	0	7	1	0	0	0	0	0	0	0	0	0	0	0	0	2	0	0
792	0	0	0	3	0	1	1	0	0	0	1	0	0	0	0	0	0	0	0	1	0	0	13	0	0	0	0
793	0	1	0	5	0	0	0	0	5	0	6	3	0	0	0	0	0	0	0	0	0	0	0	0	0	0	0
794	1	0	0	1	0	0	0	0	3	0	6	1	0	0	0	0	0	0	0	0	0	0	0	0	8	0	0
795	0	1	0	5	0	0	0	0	5	0	5	4	0	0	0	0	0	0	0	0	0	0	0	0	0	0	0
796	0	2	0	4	0	0	0	0	8	0	5	1	0	0	0	0	0	0	0	0	0	0	0	0	0	0	0
797	0	2	0	4	0	0	0	0	6	0	7	0	1	0	0	0	0	0	0	0	0	0	0	0	0	0	0
798	0	0	0	3	0	1	3	0	0	0	2	0	0	0	0	0	0	0	0	0	0	0	11	0	0	0	0
799	0	6	0	1	0	0	0	0	9	0	4	0	0	0	0	0	0	0	0	0	0	0	0	0	0	0	0
800	0	1	0	2	0	0	0	0	7	0	7	2	0	0	0	0	0	0	0	0	0	0	0	0	1	0	0
801	0	1	0	4	0	0	0	0	8	0	6	0	1	0	0	0	0	0	0	0	0	0	0	0	0	0	0
802	0	1	0	2	0	0	0	0	7	0	7	3	0	0	0	0	0	0	0	0	0	0	0	0	0	0	0
803	0	4	0	1	0	0	0	0	8	0	5	1	0	0	0	0	0	0	0	0	0	0	0	0	1	0	0
804	0	0	0	0	0	0	0	0	5	0	3	4	0	0	0	0	0	0	0	0	0	0	0	0	8	0	0
805	2	0	0	2	0	0	0	0	5	0	4	2	1	0	1	0	0	0	0	0	0	0	0	0	1	2	0
806	0	0	0	2	0	0	0	0	8	0	6	4	0	0	0	0	0	0	0	0	0	0	0	0	0	0	0
807	2	0	0	1	0	0	0	0	5	0	5	3	0	0	1	0	0	0	0	0	0	0	0	0	1	2	0
808	0	3	0	3	0	0	0	0	1	0	6	2	0	0	0	0	0	0	0	0	0	0	0	0	4	1	0
809	0	1	0	0	0	0	0	0	1	0	11	2	0	0	0	0	0	0	0	0	0	0	0	0	4	1	0
810	0	1	0	2	0	0	0	0	5	0	8	1	0	0	0	0	0	0	0	0	0	0	0	0	2	1	0
811	0	1	0	4	0	0	0	0	8	0	5	2	0	0	0	0	0	0	0	0	0	0	0	0	0	0	0
812	0	0	0	2	0	0	0	0	3	0	10	2	0	0	0	0	0	0	0	0	0	0	0	0	2	1	0
813	2	0	0	2	0	0	0	0	6	0	6	3	1	0	0	0	0	0	0	0	0	0	0	0	0	0	0
814	0	1	0	4	0	0	0	0	3	0	5	2	0	0	0	0	0	0	0	0	0	0	0	0	4	1	0
815	0	0	0	2	0	0	0	0	4	0	3	3	0	0	0	0	0	0	0	1	0	0	1	0	5	1	0
816	1	0	0	0	0	0	0	0	9	0	6	4	0	0	0	0	0	0	0	0	0	0	0	0	0	0	0
817	0	0	0	4	0	0	0	0	9	0	5	2	0	0	0	0	0	0	0	0	0	0	0	0	0	0	0
818	2	1	0	5	0	0	0	0	6	0	4	1	1	0	0	0	0	0	0	0	0	0	0	0	0	0	0
819	1	2	0	3	0	0	0	0	7	0	6	1	0	0	0	0	0	0	0	0	0	0	0	0	0	0	0
820	1	1	0	2	0	0	0	0	6	0	4	4	0	0	0	0	0	0	0	0	0	0	0	0	2	0	0
821	1	2	0	1	0	0	0	0	9	0	6	1	0	0	0	0	0	0	0	0	0	0	0	0	0	0	0
822	0	0	0	5	0	0	0	0	4	0	7	3	0	0	0	0	0	0	0	0	0	0	0	0	1	0	0
823	0	3	0	1	0	0	0	0	8	0	5	1	0	0	0	0	0	0	0	0	0	0	0	0	2	0	0
824	0	0	0	5	0	0	0	0	3	0	7	4	0	0	0	0	0	0	0	1	0	0	0	0	0	0	0
825	0	1	0	5	0	0	0	0	6	0	6	2	0	0	0	0	0	0	0	0	0	0	0	0	0	0	0
826	1	2	0	2	0	0	0	0	7	0	5	3	0	0	0	0	0	0	0	0	0	0	0	0	0	0	0
827	1	0	0	2	0	0	0	0	5	0	7	4	0	0	0	0	0	0	0	0	0	0	0	0	0	1	0
828	0	1	0	4	0	0	0	0	6	0	6	2	0	0	0	0	0	0	0	0	0	0	0	0	1	0	0
829	1	1	0	3	0	0	0	0	8	0	4	3	0	0	0	0	0	0	0	0	0	0	0	0	0	0	0
830	0	3	0	1	0	0	0	0	3	0	7	3	1	0	0	0	0	0	0	0	0	0	0	0	0	2	0
831	0	2	0	1	0	0	0	0	6	0	6	3	0	0	1	0	0	0	0	0	0	0	0	0	0	1	0
832	1	0	0	2	0	0	0	0	5	0	5	6	0	0	1	0	0	0	0	0	0	0	0	0	0	0	0
833	0	0	0	6	0	0	0	0	2	0	6	3	0	0	0	0	0	0	0	1	0	0	0	0	2	0	0
834	1	0	0	2	0	0	0	0	6	0	6	5	0	0	0	0	0	0	0	0	0	0	0	0	0	0	0
835	1	1	0	4	0	0	0	0	7	0	5	2	0	0	0	0	0	0	0	0	0	0	0	0	0	0	0
836	0	1	0	2	0	0	0	0	8	0	6	3	0	0	0	0	0	0	0	0	0	0	0	0	0	0	0
837	0	2	0	3	0	0	0	0	2	0	7	5	0	0	0	0	0	0	0	0	0	0	0	0	0	1	0
838	0	2	0	4	0	0	0	0	2	0	6	6	0	0	0	0	0	0	0	0	0	0	0	0	0	0	0
839	0	0	0	3	0	0	0	0	9	0	7	1	0	0	0	0	0	0	0	0	0	0	0	0	0	0	0
840	0	1	0	4	0	0	0	0	6	0	8	1	0	0	0	0	0	0	0	0	0	0	0	0	0	0	0
841	0	1	0	3	0	0	0	0	8	0	8	0	0	0	0	0	0	0	0	0	0	0	0	0	0	0	0
842	1	1	0	3	0	0	0	0	4	0	6	5	0	0	0	0	0	0	0	0	0	0	0	0	0	0	0
843	0	1	0	3	0	0	0	0	7	0	9	0	0	0	0	0	0	0	0	0	0	0	0	0	0	0	0
844	1	1	0	5	0	0	0	0	2	0	6	1	0	0	0	0	0	0	0	2	0	0	0	0	2	0	0
845	0	0	0	5	0	0	0	0	3	0	5	7	0	0	0	0	0	0	0	0	0	0	0	0	0	0	0
846	0	2	0	7	0	0	0	0	2	0	6	2	0	0	0	0	0	0	0	0	0	0	0	0	1	0	0
847	0	3	0	8	0	0	0	0	1	0	5	2	0	0	0	0	0	0	0	0	0	0	0	0	1	0	0
848	1	2	0	4	0	0	0	0	1	0	8	2	0	0	0	0	0	0	0	1	0	0	0	0	1	0	0
849	0	5	0	6	0	0	0	0	1	0	4	1	0	0	0	0	0	0	0	0	0	0	0	0	3	0	0
850	0	1	0	2	0	0	0	0	6	0	10	1	0	0	0	0	0	0	0	0	0	0	0	0	0	0	0
851	1	2	0	4	0	0	0	0	2	0	7	1	0	0	0	0	0	0	0	1	0	0	0	0	2	0	0
852	0	1	0	6	0	0	0	0	5	0	6	1	0	0	0	0	0	0	0	1	0	0	0	0	0	0	0
853	0	2	0	2	0	0	0	0	4	0	10	1	0	0	1	0	0	0	0	0	0	0	0	0	0	0	0
854	1	2	0	0	0	0	0	0	8	0	3	3	0	0	0	0	0	0	0	1	0	0	0	0	2	0	0
855	0	1	0	8	0	0	0	0	5	0	3	1	0	0	0	0	0	0	0	0	0	0	0	0	0	2	0
856	0	2	0	10	0	0	0	0	3	0	4	1	0	0	0	0	0	0	0	0	0	0	0	0	0	0	0
857	0	0	0	4	0	0	0	0	2	0	9	4	0	0	1	0	0	0	0	0	0	0	0	0	0	0	0
858	0	0	0	4	0	0	0	0	3	0	8	4	0	0	0	0	0	0	0	0	0	0	0	0	0	1	0
859	0	3	0	3	0	0	0	0	1	0	2	2	0	0	0	0	0	0	0	0	0	0	0	0	7	2	0
860	0	4	0	6	0	0	0	0	2	0	3	4	1	0	0	0	0	0	0	0	0	0	0	0	0	0	0
861	0	0	0	5	0	0	0	0	3	0	10	2	0	0	0	0	0	0	0	0	0	0	0	0	0	0	0
862	0	1	0	8	0	0	0	0	2	0	5	3	0	0	0	0	0	0	0	0	0	0	0	0	1	0	0
863	0	4	0	5	0	0	0	0	3	0	3	4	1	0	0	0	0	0	0	0	0	0	0	0	0	0	0
864	0	1	0	1	0	1	0	0	4	0	2	0	0	0	0	0	0	0	0	4	0	0	1	0	0	6	0
865	0	1	0	12	0	0	0	0	1	0	4	1	0	0	0	0	0	0	0	0	0	0	0	0	1	0	0
866	0	2	0	6	0	0	0	0	3	0	4	4	1	0	0	0	0	0	0	0	0	0	0	0	0	0	0
867	0	0	0	1	0	0	0	0	6	0	6	3	0	0	1	0	0	0	0	0	0	0	0	0	3	0	0
868	0	3	0	4	0	0	0	0	3	0	4	2	0	0	0	0	0	0	0	0	0	0	0	0	4	0	0
869	0	1	0	9	0	0	0	0	1	0	4	4	1	0	0	0	0	0	0	0	0	0	0	0	0	0	0
870	0	1	0	4	0	0	0	0	3	0	9	2	0	0	1	0	0	0	0	0	0	0	0	0	0	0	0
871	0	2	0	11	0	0	0	0	2	0	3	1	0	0	0	0	0	0	0	0	0	0	0	0	1	0	0
872	0	1	0	5	0	0	0	0	1	0	7	3	1	0	0	0	0	0	0	0	0	0	0	0	1	1	0
873	0	1	0	9	0	0	0	0	2	0	7	1	0	0	0	0	0	0	0	0	0	0	0	0	0	0	0
874	0	3	0	7	0	0	0	0	3	0	3	3	1	0	0	0	0	0	0	0	0	0	0	0	0	0	0
875	0	1	0	4	0	0	0	0	3	0	9	2	0	0	1	0	0	0	0	0	0	0	0	0	0	0	0
876	0	2	0	2	0	0	0	0	3	0	10	2	0	0	1	0	0	0	0	0	0	0	0	0	0	0	0
877	0	4	0	10	0	0	0	0	2	0	3	0	0	0	0	0	0	0	0	0	0	0	0	0	1	0	0
878	0	1	0	10	0	0	0	0	1	0	6	2	0	0	0	0	0	0	0	0	0	0	0	0	0	0	0
879	0	2	0	9	0	0	0	0	2	0	6	1	0	0	0	0	0	0	0	0	0	0	0	0	0	0	0
880	0	1	0	3	0	0	0	0	5	0	8	3	0	0	0	0	0	0	0	0	0	0	0	0	0	0	0
881	0	2	0	8	0	0	0	0	4	0	5	1	0	0	0	0	0	0	0	0	0	0	0	0	0	0	0
882	0	1	0	9	0	0	0	0	0	0	9	1	0	0	0	0	0	0	0	0	0	0	0	0	0	0	0
883	0	4	0	9	0	0	0	0	2	0	2	2	0	0	0	0	0	0	0	0	0	0	0	0	1	0	0
884	0	0	0	7	0	0	0	0	3	0	7	2	0	0	0	0	0	0	0	0	0	0	0	0	0	1	0
885	0	1	0	6	0	0	0	0	1	0	7	2	1	0	0	0	0	0	0	0	0	0	0	0	1	1	0
886	0	3	0	10	0	0	0	0	2	0	4	1	0	0	0	0	0	0	0	0	0	0	0	0	0	0	0
887	0	3	0	9	0	0	0	0	1	0	7	0	0	0	0	0	0	0	0	0	0	0	0	0	0	0	0
888	0	1	0	5	0	0	0	0	3	0	8	2	0	0	0	0	0	0	0	0	0	0	0	0	0	1	0
889	0	1	0	6	0	0	0	0	1	0	7	2	1	0	0	0	0	0	0	0	0	0	0	0	1	1	0
890	0	1	0	12	0	0	0	0	1	0	6	0	0	0	0	0	0	0	0	0	0	0	0	0	0	0	0
891	0	2	0	9	0	0	0	0	3	0	4	2	0	0	0	0	0	0	0	0	0	0	0	0	0	0	0
892	0	4	0	3	0	0	0	0	1	0	8	3	0	0	1	0	0	0	0	0	0	0	0	0	0	0	0
893	0	3	0	7	0	0	0	0	4	0	4	1	1	0	0	0	0	0	0	0	0	0	0	0	0	0	0
894	0	0	0	1	0	0	0	0	3	0	9	5	0	0	0	0	0	0	0	0	0	0	0	0	2	0	0
895	0	0	0	1	0	3	0	0	4	0	2	0	0	0	0	0	0	0	0	8	0	0	1	0	0	1	0
896	0	0	0	2	0	0	0	0	3	0	5	3	0	0	0	0	0	0	0	1	0	0	0	0	4	2	0
897	0	2	0	0	0	0	0	0	7	0	6	1	0	0	1	0	0	0	0	0	0	0	0	0	3	0	0
898	0	2	0	13	0	0	0	0	1	0	4	0	0	0	0	0	0	0	0	0	0	0	0	0	0	0	0
899	0	1	0	4	0	0	0	0	5	0	9	1	0	0	0	0	0	0	0	0	0	0	0	0	0	0	0
900	0	0	0	11	0	0	0	0	4	0	4	1	0	0	0	0	0	0	0	0	0	0	0	0	0	0	0
901	0	4	0	8	0	0	0	0	3	0	1	3	0	0	0	0	0	0	0	0	0	0	0	0	1	0	0
902	0	3	0	7	0	0	0	0	4	0	5	1	0	0	0	0	0	0	0	0	0	0	0	0	0	0	0
903	0	0	0	6	0	0	0	0	4	0	6	3	0	0	0	0	0	0	0	0	0	0	0	0	0	1	0
904	0	1	0	6	0	0	0	0	1	0	7	2	1	0	0	0	0	0	0	0	0	0	0	0	1	1	0
905	0	2	0	5	0	0	0	0	3	0	5	4	0	0	0	0	0	0	0	1	0	0	0	0	0	0	0
906	0	3	0	3	0	0	0	0	6	0	5	2	0	0	0	0	0	0	0	0	0	0	0	0	1	0	0
907	0	0	0	6	0	0	0	0	3	0	8	2	0	0	0	0	0	0	0	0	0	0	0	0	0	1	0
908	0	0	0	6	0	0	0	0	5	0	6	2	0	0	0	0	0	0	0	0	0	0	0	0	0	1	0
909	0	2	0	13	0	0	0	0	1	0	4	0	0	0	0	0	0	0	0	0	0	0	0	0	0	0	0
910	0	3	0	3	0	0	0	0	6	0	5	2	0	0	0	0	0	0	0	0	0	0	0	0	1	0	0
911	0	0	0	1	0	0	0	0	3	0	12	0	0	0	0	0	0	0	0	0	0	0	0	0	4	0	0
912	0	1	0	6	0	0	0	0	2	0	6	5	0	0	0	0	0	0	0	0	0	0	0	0	0	0	0
913	0	0	0	3	0	0	0	0	4	0	7	1	1	0	0	0	0	0	0	1	0	0	0	0	2	1	0
914	0	0	0	2	0	3	0	0	4	0	1	1	0	0	0	0	0	0	0	6	0	0	3	0	0	0	0
915	1	2	0	2	0	0	0	0	3	0	9	3	0	0	0	0	0	0	0	0	0	0	0	0	0	0	0
916	0	0	0	6	0	0	0	0	4	0	8	1	0	0	0	0	0	0	0	0	0	0	0	0	0	1	0
917	0	1	0	12	0	0	0	0	2	0	5	0	0	0	0	0	0	0	0	0	0	0	0	0	0	0	0
918	0	0	0	3	0	0	0	0	5	0	6	1	1	0	0	0	0	0	0	1	0	0	0	0	2	1	0
919	0	0	0	8	0	0	0	0	1	0	9	1	0	0	0	0	0	0	0	0	0	0	0	0	0	1	0
920	0	2	0	3	0	0	0	0	6	0	6	2	0	0	0	0	0	0	0	0	0	0	0	0	1	0	0
921	0	0	0	11	0	0	0	0	3	0	6	0	0	0	0	0	0	0	0	0	0	0	0	0	0	0	0
922	0	0	0	9	0	0	0	0	5	0	6	0	0	0	0	0	0	0	0	0	0	0	0	0	0	0	0
923	0	2	0	11	0	0	0	0	2	0	5	0	0	0	0	0	0	0	0	0	0	0	0	0	0	0	0
924	0	3	0	3	0	0	0	0	5	0	5	3	0	0	0	0	0	0	0	0	0	0	0	0	1	0	0
925	0	0	0	7	0	0	0	0	5	0	6	1	0	0	0	0	0	0	0	0	0	0	0	0	0	1	0
926	0	1	0	4	0	3	0	0	2	0	6	0	0	0	0	0	0	0	0	2	0	0	0	0	2	0	0
927	0	0	0	8	0	0	0	0	1	0	10	1	0	0	0	0	0	0	0	0	0	0	0	0	0	0	0
928	0	1	0	3	0	1	0	0	4	0	1	1	0	0	0	0	0	0	0	3	0	0	4	0	0	2	0
929	0	1	0	4	0	0	0	0	1	0	11	0	0	0	0	0	0	0	0	0	0	0	0	0	3	0	0
930	0	1	0	5	0	0	0	0	1	0	13	0	0	0	0	0	0	0	0	0	0	0	0	0	0	0	0
931	0	0	0	12	0	0	0	0	2	0	6	0	0	0	0	0	0	0	0	0	0	0	0	0	0	0	0
932	0	1	0	3	0	1	0	0	4	0	1	1	0	0	0	0	0	0	0	3	0	0	4	0	0	2	0
933	0	6	0	3	0	0	0	0	5	0	4	2	0	0	0	0	0	0	0	0	0	0	0	0	0	0	0
934	0	1	0	6	0	0	0	0	4	0	4	5	0	0	0	0	0	0	0	0	0	0	0	0	0	0	0
935	0	1	0	4	0	0	0	0	5	0	5	5	0	0	0	0	0	0	0	0	0	0	0	0	0	0	0
936	0	1	0	4	0	1	0	0	1	0	10	1	0	0	0	0	0	0	0	0	0	0	0	0	2	0	0
937	0	0	0	10	0	0	0	0	2	0	7	1	0	0	0	0	0	0	0	0	0	0	0	0	0	0	0
938	0	0	0	10	0	0	0	0	5	0	5	0	0	0	0	0	0	0	0	0	0	0	0	0	0	0	0
939	1	1	0	1	0	0	0	0	5	0	6	5	0	0	0	0	0	0	0	0	0	0	0	0	0	1	0
940	1	2	0	4	0	0	0	0	2	0	6	5	0	0	0	0	0	0	0	0	0	0	0	0	0	0	0
941	0	2	0	7	0	0	0	0	3	0	8	0	0	0	0	0	0	0	0	0	0	0	0	0	0	0	0
942	0	1	0	7	0	0	0	0	3	0	5	4	0	0	0	0	0	0	0	0	0	0	0	0	0	0	0
943	1	5	0	2	0	0	0	0	7	0	4	0	0	0	0	0	0	0	0	0	0	0	0	0	0	1	0
944	0	0	0	9	0	0	0	0	3	0	7	1	0	0	0	0	0	0	0	0	0	0	0	0	0	0	0
945	0	1	0	2	0	1	4	0	2	0	1	0	0	0	0	0	0	0	0	2	0	0	5	0	0	2	0
946	0	0	0	7	0	0	0	0	4	0	8	1	0	0	0	0	0	0	0	0	0	0	0	0	0	0	0
947	1	2	0	4	0	0	0	0	3	0	5	5	0	0	0	0	0	0	0	0	0	0	0	0	0	0	0
948	0	1	0	4	0	0	0	0	5	0	4	5	0	0	0	0	0	0	0	0	0	0	0	0	1	0	0
949	0	6	0	2	0	0	0	0	6	0	4	2	0	0	0	0	0	0	0	0	0	0	0	0	0	0	0
950	0	1	0	7	0	0	0	0	6	0	6	0	0	0	0	0	0	0	0	0	0	0	0	0	0	0	0
951	0	1	0	6	0	0	0	0	2	0	5	2	1	0	0	0	0	0	0	0	0	0	0	0	2	1	0
952	0	1	0	9	0	0	0	0	5	0	4	1	0	0	0	0	0	0	0	0	0	0	0	0	0	0	0
953	0	2	0	1	0	0	0	0	3	0	4	8	0	0	0	0	0	0	0	0	0	0	0	0	2	0	0
954	0	1	0	7	0	0	0	0	4	0	7	1	0	0	0	0	0	0	0	0	0	0	0	0	0	0	0
955	0	0	0	7	0	0	0	0	0	0	7	4	0	0	1	0	0	0	0	0	0	0	0	0	0	1	0
956	0	1	0	7	0	0	0	0	2	0	4	5	0	0	0	0	0	0	0	1	0	0	0	0	0	0	0
957	0	1	0	9	0	0	0	0	4	0	4	2	0	0	0	0	0	0	0	0	0	0	0	0	0	0	0
958	0	1	0	7	0	0	0	0	0	0	6	3	1	0	0	0	0	0	0	0	0	0	0	0	1	1	0
959	0	3	0	3	0	0	0	0	7	0	5	2	0	0	0	0	0	0	0	0	0	0	0	0	0	0	0
960	0	2	0	4	0	0	0	0	1	0	0	11	0	0	0	0	0	0	0	0	0	0	0	0	2	0	0
961	0	2	0	4	0	0	0	0	7	0	5	2	0	0	0	0	0	0	0	0	0	0	0	0	0	0	0
962	1	1	0	8	0	0	0	0	4	0	5	1	0	0	0	0	0	0	0	0	0	0	0	0	0	0	0
963	0	0	0	3	0	0	0	0	7	0	10	0	0	0	0	0	0	0	0	0	0	0	0	0	0	0	0
964	0	1	0	8	0	0	0	0	0	0	6	4	0	0	1	0	0	0	0	0	0	0	0	0	0	0	0
965	0	1	0	7	0	0	0	0	2	0	6	4	0	0	0	0	0	0	0	0	0	0	0	0	0	0	0
966	0	0	0	1	0	0	0	0	9	0	6	2	0	0	0	0	0	0	0	0	0	0	0	0	0	2	0
967	0	1	0	9	0	0	0	0	3	0	5	2	0	0	0	0	0	0	0	0	0	0	0	0	0	0	0
968	0	3	0	4	0	0	0	0	7	0	4	2	0	0	0	0	0	0	0	0	0	0	0	0	0	0	0
969	1	0	0	9	0	0	0	0	3	0	6	1	0	0	0	0	0	0	0	0	0	0	0	0	0	0	0
970	1	4	0	5	0	0	0	0	3	0	4	3	0	0	0	0	0	0	0	0	0	0	0	0	0	0	0
971	1	1	0	8	0	0	0	0	4	0	4	2	0	0	0	0	0	0	0	0	0	0	0	0	0	0	0
972	1	1	0	6	0	0	0	0	4	0	7	1	0	0	0	0	0	0	0	0	0	0	0	0	0	0	0
973	0	1	0	9	0	0	0	0	3	0	5	2	0	0	0	0	0	0	0	0	0	0	0	0	0	0	0
974	0	1	0	6	0	0	0	0	2	0	10	1	0	0	0	0	0	0	0	0	0	0	0	0	0	0	0
975	0	3	0	8	0	0	0	0	3	0	5	1	0	0	0	0	0	0	0	0	0	0	0	0	0	0	0
976	1	1	0	3	0	0	0	0	8	0	5	2	0	0	0	0	0	0	0	0	0	0	0	0	0	0	0
977	0	1	0	9	0	0	0	0	3	0	5	2	0	0	0	0	0	0	0	0	0	0	0	0	0	0	0
978	1	0	0	11	0	0	0	0	3	0	4	1	0	0	0	0	0	0	0	0	0	0	0	0	0	0	0
979	0	2	0	11	0	0	0	0	1	0	5	1	0	0	0	0	0	0	0	0	0	0	0	0	0	0	0
980	0	2	0	6	0	2	0	0	1	0	3	0	0	0	0	0	0	0	0	0	0	0	2	0	4	0	0
981	0	0	0	5	0	0	0	0	9	0	5	0	0	0	0	0	0	0	0	0	0	0	0	0	1	0	0
982	0	3	0	9	0	0	0	0	1	0	5	2	0	0	0	0	0	0	0	0	0	0	0	0	0	0	0
983	0	3	0	9	0	0	0	0	1	0	5	2	0	0	0	0	0	0	0	0	0	0	0	0	0	0	0
984	0	1	0	8	0	0	0	0	5	0	2	1	0	0	0	0	0	0	0	0	0	0	0	0	3	0	0
985	0	1	0	8	0	0	0	0	1	0	5	5	0	0	0	0	0	0	0	0	0	0	0	0	0	0	0
986	1	1	0	10	0	0	0	0	0	0	1	2	0	0	0	0	0	0	0	0	0	0	0	0	4	1	0
987	0	1	0	3	0	0	0	0	6	0	6	1	0	0	0	0	0	0	0	0	0	0	0	0	1	2	0
988	0	3	0	2	0	0	0	0	6	0	7	1	0	0	0	0	0	0	0	0	0	0	0	0	1	0	0
989	0	4	0	5	0	0	0	0	4	0	6	1	0	0	0	0	0	0	0	0	0	0	0	0	0	0	0
990	1	1	0	7	0	0	0	0	2	0	2	2	0	0	0	0	0	0	0	0	0	0	0	0	4	1	0
991	0	4	0	8	0	0	0	0	2	0	6	0	0	0	0	0	0	0	0	0	0	0	0	0	0	0	0
992	1	0	0	6	0	0	0	0	1	0	2	2	0	0	0	0	0	0	0	0	0	0	0	0	6	2	0
993	0	1	0	8	0	0	0	0	0	0	7	4	0	0	0	0	0	0	0	0	0	0	0	0	0	0	0
994	0	1	0	7	0	0	0	0	5	0	2	0	0	0	0	0	0	0	0	0	0	0	0	0	4	1	0
995	0	0	0	8	0	0	0	0	3	0	7	1	0	0	0	0	0	0	0	0	0	0	0	0	1	0	0
996	0	1	0	7	0	0	0	0	1	0	7	4	0	0	0	0	0	0	0	0	0	0	0	0	0	0	0
997	0	0	0	5	0	0	0	0	4	0	5	5	0	0	1	0	0	0	0	0	0	0	0	0	0	0	0
998	0	1	0	0	0	2	5	0	1	0	1	1	0	0	0	0	0	0	0	1	0	0	8	0	0	0	0
999	0	1	0	3	0	0	0	0	3	0	8	4	0	0	0	0	0	0	0	0	0	0	0	0	1	0	0
1000	0	1	0	9	0	0	0	0	1	0	7	2	0	0	0	0	0	0	0	0	0	0	0	0	0	0	0
1001	0	2	0	7	0	0	0	0	3	0	6	2	0	0	0	0	0	0	0	0	0	0	0	0	0	0	0
1002	0	0	0	11	0	0	0	0	2	0	6	1	0	0	0	0	0	0	0	0	0	0	0	0	0	0	0
1003	0	0	0	6	0	0	0	0	6	0	5	2	0	0	1	0	0	0	0	0	0	0	0	0	0	0	0
1004	0	1	0	8	0	0	0	0	6	0	4	1	0	0	0	0	0	0	0	0	0	0	0	0	0	0	0
1005	0	1	0	9	0	0	0	0	3	0	7	0	0	0	0	0	0	0	0	0	0	0	0	0	0	0	0
1006	0	2	0	7	0	0	0	0	2	0	7	2	0	0	0	0	0	0	0	0	0	0	0	0	0	0	0
1007	0	0	0	7	0	0	0	0	3	0	8	2	0	0	0	0	0	0	0	0	0	0	0	0	0	0	0
1008	0	0	0	7	0	0	0	0	7	0	5	0	0	0	1	0	0	0	0	0	0	0	0	0	0	0	0
1009	0	1	0	11	0	0	0	0	5	0	3	0	0	0	0	0	0	0	0	0	0	0	0	0	0	0	0
1010	0	1	0	9	0	0	0	0	3	0	7	0	0	0	0	0	0	0	0	0	0	0	0	0	0	0	0
1011	0	0	0	8	0	0	0	0	3	0	8	1	0	0	0	0	0	0	0	0	0	0	0	0	0	0	0
1012	0	0	0	0	0	0	0	0	8	0	4	0	0	0	0	0	0	0	0	0	0	0	0	0	8	0	0
1013	4	0	0	3	0	0	0	0	3	0	5	2	0	0	0	0	0	0	0	0	0	0	0	0	1	2	0
1014	1	0	0	6	0	0	0	0	4	0	5	3	0	0	0	0	0	0	0	0	0	0	0	0	1	0	0
1015	0	0	0	9	0	0	0	0	6	0	5	0	0	0	0	0	0	0	0	0	0	0	0	0	0	0	0
1016	1	1	0	5	0	0	0	0	1	0	6	3	1	0	0	0	0	0	0	0	0	0	0	0	2	0	0
1017	0	1	0	10	0	0	0	0	3	0	5	1	0	0	0	0	0	0	0	0	0	0	0	0	0	0	0
1018	0	1	0	10	0	0	0	0	4	0	5	0	0	0	0	0	0	0	0	0	0	0	0	0	0	0	0
1019	1	1	0	7	0	0	0	0	2	0	5	3	0	0	0	0	0	0	0	0	0	0	0	0	1	0	0
1020	1	0	0	6	0	0	0	0	4	0	5	1	0	0	0	0	0	0	0	0	0	0	0	0	3	0	0
1021	0	2	0	8	0	0	0	0	4	0	5	1	0	0	0	0	0	0	0	0	0	0	0	0	0	0	0
1022	1	1	0	6	0	0	0	0	2	0	6	3	0	0	0	0	0	0	0	0	0	0	0	0	1	0	0
1023	3	0	0	2	0	0	0	0	4	0	5	3	0	0	0	0	0	0	0	0	0	0	0	0	1	2	0
1024	0	0	0	5	0	0	0	0	7	0	7	0	0	0	1	0	0	0	0	0	0	0	0	0	0	0	0
1025	0	2	0	8	0	0	0	0	4	0	5	1	0	0	0	0	0	0	0	0	0	0	0	0	0	0	0
1026	4	0	0	4	0	0	0	0	3	0	4	5	0	0	0	0	0	0	0	0	0	0	0	0	0	0	0
1027	3	1	0	7	0	0	0	0	0	0	5	3	0	0	0	0	0	0	0	0	0	0	0	0	1	0	0
1028	0	1	0	4	0	0	0	0	5	0	9	0	0	0	1	0	0	0	0	0	0	0	0	0	0	0	0
1029	0	2	0	7	0	0	0	0	4	0	6	1	0	0	0	0	0	0	0	0	0	0	0	0	0	0	0
1030	2	5	0	3	0	0	0	0	2	0	4	3	0	0	0	0	0	0	0	0	0	0	0	0	1	0	0
1031	0	2	0	9	0	0	0	0	4	0	3	2	0	0	0	0	0	0	0	0	0	0	0	0	0	0	0
1032	0	2	0	7	0	0	0	0	4	0	4	3	0	0	0	0	0	0	0	0	0	0	0	0	0	0	0
1033	1	2	0	2	0	0	0	0	5	0	5	0	0	0	0	0	0	0	0	0	0	0	0	0	5	0	0
1034	0	4	0	4	0	0	0	0	4	0	5	2	1	0	0	0	0	0	0	0	0	0	0	0	0	0	0
1035	0	2	0	8	0	0	0	0	2	0	5	3	0	0	0	0	0	0	0	0	0	0	0	0	0	0	0
1036	0	2	0	5	0	0	0	0	3	0	8	2	0	0	0	0	0	0	0	0	0	0	0	0	0	0	0
1037	2	3	0	4	0	0	0	0	3	0	4	1	0	0	0	0	0	0	0	0	0	0	0	0	3	0	0
1038	1	4	0	4	0	0	0	0	3	0	6	2	0	0	0	0	0	0	0	0	0	0	0	0	0	0	0
1039	0	2	0	5	0	0	0	0	3	0	8	2	0	0	0	0	0	0	0	0	0	0	0	0	0	0	0
1040	1	0	0	2	0	0	0	0	6	0	7	1	1	0	1	0	0	0	0	0	0	0	0	0	1	0	0
1041	0	2	0	7	0	0	0	0	4	0	5	1	0	0	0	0	0	0	0	0	0	0	0	0	1	0	0
1042	0	2	0	5	0	0	0	0	3	0	6	2	0	0	0	0	0	0	0	0	0	0	0	0	2	0	0
1043	0	3	0	5	0	0	0	0	2	0	8	2	0	0	0	0	0	0	0	0	0	0	0	0	0	0	0
1044	0	2	0	6	0	0	0	0	3	0	7	1	0	0	0	0	0	0	0	0	0	0	0	0	1	0	0
1045	2	3	0	4	0	0	0	0	4	0	2	3	0	0	0	0	0	0	0	0	0	0	0	0	2	0	0
1046	2	0	0	2	0	0	0	0	2	0	12	0	0	0	0	0	0	0	0	0	0	0	0	0	0	2	0
1047	5	1	0	4	0	0	0	0	3	0	4	2	0	0	0	0	0	0	0	1	0	0	0	0	0	0	0
1048	1	4	0	2	0	0	0	0	4	0	7	1	1	0	0	0	0	0	0	0	0	0	0	0	0	0	0
1049	0	2	0	9	0	0	0	0	3	0	3	3	0	0	0	0	0	0	0	0	0	0	0	0	0	0	0
1050	0	1	0	5	0	0	0	0	2	0	9	1	0	0	0	0	0	0	0	0	0	0	0	0	1	1	0
1051	0	1	0	2	0	0	0	0	6	0	6	5	0	0	0	0	0	0	0	0	0	0	0	0	0	0	0
1052	0	1	0	4	0	0	0	0	6	0	8	1	0	0	0	0	0	0	0	0	0	0	0	0	0	0	0
1053	0	2	0	5	0	0	0	0	6	0	5	1	0	0	0	0	0	0	0	0	0	0	0	0	1	0	0
1054	5	0	0	3	0	0	0	0	1	0	6	1	1	0	0	0	0	0	0	0	0	0	0	0	0	3	0
1055	1	0	0	2	0	0	0	0	5	0	7	2	2	0	0	0	0	0	0	0	0	0	0	0	1	0	0
1056	0	2	0	5	0	0	0	0	6	0	6	0	0	0	0	0	0	0	0	0	0	0	0	0	1	0	0
1057	3	3	0	2	0	0	0	0	3	0	4	4	0	0	0	0	0	0	0	0	0	0	0	0	1	0	0
1058	0	3	0	9	0	0	0	0	1	0	5	2	0	0	0	0	0	0	0	0	0	0	0	0	0	0	0
1059	0	1	0	1	0	0	0	0	12	0	5	0	0	0	0	0	0	0	0	0	0	0	0	0	1	0	0
1060	0	1	0	3	0	0	0	0	5	0	7	4	0	0	0	0	0	0	0	0	0	0	0	0	0	0	0
1061	1	0	0	8	0	0	0	0	4	0	5	1	0	0	0	0	0	0	0	0	0	0	0	0	1	0	0
1062	2	2	0	5	0	0	0	0	4	0	2	4	0	0	0	0	0	0	0	0	0	0	0	0	1	0	0
1063	0	2	0	4	0	0	0	0	1	0	10	3	0	0	0	0	0	0	0	0	0	0	0	0	0	0	0
1064	1	4	0	7	0	0	0	0	4	0	4	0	0	0	0	0	0	0	0	0	0	0	0	0	0	0	0
1065	3	0	0	4	0	0	0	0	1	0	9	0	0	0	0	0	0	0	0	0	0	0	0	0	0	3	0
1066	4	0	0	2	0	0	0	0	2	0	8	0	1	0	0	0	0	0	0	0	0	0	0	0	0	3	0
1067	5	0	0	2	0	0	0	0	2	0	8	0	1	0	0	0	0	0	0	0	0	0	0	0	0	2	0
1068	1	1	0	10	0	0	0	0	4	0	3	1	0	0	0	0	0	0	0	0	0	0	0	0	0	0	0
1069	1	2	0	7	0	0	0	0	5	0	4	1	0	0	0	0	0	0	0	0	0	0	0	0	0	0	0
1070	0	2	0	2	0	0	0	0	6	0	10	0	0	0	0	0	0	0	0	0	0	0	0	0	0	0	0
1071	2	2	0	2	0	0	0	0	4	0	7	2	0	0	0	0	0	0	0	0	0	0	0	0	1	0	0
1072	8	0	0	2	0	0	0	0	2	0	6	0	0	0	0	0	0	0	0	1	0	0	0	0	1	0	0
1073	1	0	0	10	0	0	0	0	2	0	4	2	0	0	0	0	0	0	0	0	0	0	0	0	1	0	0
1074	1	2	0	9	0	0	0	0	1	0	6	0	0	0	0	0	0	0	0	0	0	0	0	0	1	0	0
1075	0	1	0	8	0	0	0	0	4	0	5	2	0	0	0	0	0	0	0	0	0	0	0	0	0	0	0
1076	1	0	0	10	0	0	0	0	1	0	6	2	0	0	0	0	0	0	0	0	0	0	0	0	0	0	0
1077	1	1	0	10	0	0	0	0	1	0	4	2	0	0	0	0	0	0	0	0	0	0	0	0	1	0	0
1078	0	1	0	8	0	0	0	0	4	0	5	2	0	0	0	0	0	0	0	0	0	0	0	0	0	0	0
1079	0	3	0	7	0	0	0	0	5	0	5	0	0	0	0	0	0	0	0	0	0	0	0	0	0	0	0
1080	0	3	0	10	0	0	0	0	1	0	6	0	0	0	0	0	0	0	0	0	0	0	0	0	0	0	0
1081	5	0	0	8	0	0	0	0	2	0	4	0	0	0	0	0	0	0	0	1	0	0	0	0	0	0	0
1082	0	2	0	10	0	0	0	0	3	0	4	1	0	0	0	0	0	0	0	0	0	0	0	0	0	0	0
1083	0	1	0	11	0	0	0	0	0	0	6	2	0	0	0	0	0	0	0	0	0	0	0	0	0	0	0
1084	0	1	0	8	0	0	0	0	2	0	7	2	0	0	0	0	0	0	0	0	0	0	0	0	0	0	0
1085	2	2	0	3	0	0	0	0	5	0	6	2	0	0	0	0	0	0	0	0	0	0	0	0	0	0	0
1086	0	3	0	10	0	0	0	0	0	0	6	1	0	0	0	0	0	0	0	0	0	0	0	0	0	0	0
1087	3	1	0	7	0	0	0	0	3	0	6	0	0	0	0	0	0	0	0	0	0	0	0	0	0	0	0
1088	0	1	0	4	0	0	0	0	5	0	10	0	0	0	0	0	0	0	0	0	0	0	0	0	0	0	0
1089	3	0	0	6	0	0	0	0	4	0	6	0	1	0	0	0	0	0	0	0	0	0	0	0	0	0	0
1090	0	3	0	10	0	0	0	0	1	0	5	1	0	0	0	0	0	0	0	0	0	0	0	0	0	0	0
1091	5	0	0	7	0	0	0	0	1	0	6	0	0	0	0	0	0	0	0	1	0	0	0	0	0	0	0
1092	0	2	0	10	0	0	0	0	1	0	6	1	0	0	0	0	0	0	0	0	0	0	0	0	0	0	0
1093	0	4	0	7	0	0	0	0	1	0	7	1	0	0	0	0	0	0	0	0	0	0	0	0	0	0	0
1094	0	2	0	10	0	0	0	0	1	0	3	4	0	0	0	0	0	0	0	0	0	0	0	0	0	0	0
1095	0	2	0	9	0	0	0	0	2	0	3	4	0	0	0	0	0	0	0	0	0	0	0	0	0	0	0
1096	4	0	0	7	0	0	0	0	0	0	7	0	0	0	0	0	0	0	0	0	0	0	0	0	2	0	0
1097	0	0	0	7	0	0	0	0	5	0	4	4	0	0	0	0	0	0	0	0	0	0	0	0	0	0	0
1098	1	0	0	7	0	0	0	0	4	0	5	1	1	0	0	0	0	0	0	0	0	0	0	0	1	0	0
1099	1	0	0	7	0	0	0	0	4	0	5	0	2	0	0	0	0	0	0	0	0	0	0	0	1	0	0
1100	1	1	0	7	0	0	0	0	1	0	8	2	0	0	0	0	0	0	0	0	0	0	0	0	0	0	0
1101	0	2	0	8	0	0	0	0	5	0	5	0	0	0	0	0	0	0	0	0	0	0	0	0	0	0	0
1102	4	0	0	4	0	0	0	0	0	0	8	0	0	0	0	0	0	0	0	0	0	0	0	0	0	4	0
1103	0	0	0	5	0	0	0	0	4	0	1	10	0	0	0	0	0	0	0	0	0	0	0	0	0	0	0
1104	1	1	0	7	0	0	0	0	1	0	7	3	0	0	0	0	0	0	0	0	0	0	0	0	0	0	0
1105	0	0	0	6	0	0	0	0	7	0	6	1	0	0	0	0	0	0	0	0	0	0	0	0	0	0	0
1106	0	0	0	9	0	0	0	0	4	0	3	3	0	0	0	0	0	0	0	0	0	0	0	0	1	0	0
1107	5	0	0	4	0	0	0	0	0	0	8	0	0	0	0	0	0	0	0	0	0	0	0	0	0	3	0
1108	0	0	0	9	0	0	0	0	3	0	4	4	0	0	0	0	0	0	0	0	0	0	0	0	0	0	0
1109	2	1	0	4	0	0	0	0	3	0	5	2	1	0	0	0	0	0	0	0	0	0	0	0	1	1	0
1110	0	0	0	8	0	0	0	0	6	0	5	1	0	0	0	0	0	0	0	0	0	0	0	0	0	0	0
1111	0	0	0	7	0	0	0	0	4	0	6	2	0	0	0	0	0	0	0	0	0	0	0	0	1	0	0
1112	0	0	0	11	0	0	0	0	2	0	3	4	0	0	0	0	0	0	0	0	0	0	0	0	0	0	0
1113	1	1	0	5	0	0	0	0	5	0	5	0	1	0	0	0	0	0	0	0	0	0	0	0	1	1	0
1114	0	0	0	5	0	0	0	0	1	0	10	2	0	0	0	0	0	0	0	0	0	0	0	0	1	1	0
1115	0	0	0	5	0	0	0	0	3	0	8	2	0	0	0	0	0	0	0	0	0	0	0	0	1	1	0
1116	0	0	0	8	0	0	0	0	4	0	6	1	0	0	0	0	0	0	0	0	0	0	0	0	1	0	0
1117	1	1	0	5	0	0	0	0	4	0	6	0	1	0	0	0	0	0	0	0	0	0	0	0	1	1	0
1118	0	0	0	9	0	0	0	0	4	0	5	1	0	0	0	0	0	0	0	0	0	0	0	0	1	0	0
1119	0	1	0	6	0	0	0	0	4	0	6	2	0	0	0	0	0	0	0	0	0	0	0	0	0	1	0
1120	0	0	0	8	0	0	0	0	4	0	6	1	0	0	0	0	0	0	0	0	0	0	0	0	1	0	0
1121	1	1	0	6	0	0	0	0	2	0	8	0	0	0	0	0	0	0	0	0	0	0	0	0	1	1	0
1122	0	0	0	9	0	0	0	0	4	0	4	3	0	0	0	0	0	0	0	0	0	0	0	0	0	0	0
1123	0	0	0	7	0	0	0	0	6	0	5	2	0	0	0	0	0	0	0	0	0	0	0	0	0	0	0
1124	0	2	0	6	0	0	0	0	6	0	4	2	0	0	0	0	0	0	0	0	0	0	0	0	0	0	0
1125	1	3	0	4	0	0	0	0	2	0	8	0	0	0	0	0	0	0	0	0	0	0	0	0	1	1	0
1126	0	0	0	10	0	0	0	0	4	0	4	2	0	0	0	0	0	0	0	0	0	0	0	0	0	0	0
1127	0	2	0	6	0	0	0	0	6	0	4	2	0	0	0	0	0	0	0	0	0	0	0	0	0	0	0
1128	0	1	0	4	0	0	0	0	6	0	5	4	0	0	0	0	0	0	0	0	0	0	0	0	0	0	0
1129	0	1	0	4	0	0	0	0	7	0	7	0	1	0	0	0	0	0	0	0	0	0	0	0	0	0	0
1130	0	4	0	4	0	0	0	0	2	0	9	0	0	0	0	0	0	0	0	0	0	0	0	0	0	1	0
1131	0	1	0	8	0	0	0	0	5	0	4	2	0	0	0	0	0	0	0	0	0	0	0	0	0	0	0
1132	1	1	0	6	0	0	0	0	1	0	6	4	0	0	0	0	0	0	0	0	0	0	0	0	0	1	0
1133	0	1	0	4	0	0	0	0	6	0	5	4	0	0	0	0	0	0	0	0	0	0	0	0	0	0	0
1134	1	1	0	7	0	0	0	0	2	0	4	4	0	0	0	0	0	0	0	0	0	0	0	0	0	1	0
1135	0	3	0	3	0	0	0	0	3	0	7	0	0	0	1	0	0	0	0	0	0	0	0	0	1	2	0
1136	0	1	0	4	0	0	0	0	4	0	8	1	0	0	1	0	0	0	0	0	0	0	0	0	0	1	0
1137	0	2	0	3	0	0	0	0	3	0	8	0	0	0	1	0	0	0	0	0	0	0	0	0	1	2	0
1138	4	0	0	6	0	0	0	0	1	0	7	1	0	0	0	0	0	0	0	0	0	0	0	0	1	0	0
1139	0	1	0	4	0	0	0	0	8	0	4	2	1	0	0	0	0	0	0	0	0	0	0	0	0	0	0
1140	3	0	0	6	0	0	0	0	1	0	7	1	0	0	0	0	0	0	0	0	0	0	0	0	1	1	0
1141	4	0	0	5	0	0	0	0	1	0	7	1	0	0	0	0	0	0	0	0	0	0	0	0	2	0	0
1142	0	2	0	6	0	0	0	0	3	0	5	4	0	0	0	0	0	0	0	0	0	0	0	0	0	0	0
1143	0	2	0	7	0	0	0	0	2	0	5	4	0	0	0	0	0	0	0	0	0	0	0	0	0	0	0
1144	0	2	0	5	0	0	0	0	4	0	3	2	0	0	2	0	0	0	0	0	0	0	0	0	0	2	0
1145	1	1	0	4	0	0	0	0	4	0	3	3	1	0	0	0	0	0	0	0	0	0	0	0	2	1	0
1146	0	1	0	7	0	0	0	0	4	0	5	3	0	0	0	0	0	0	0	0	0	0	0	0	0	0	0
1147	0	1	0	7	0	0	0	0	2	0	3	4	0	0	0	0	0	0	0	0	0	0	0	0	2	1	0
1148	3	0	0	5	0	0	0	0	2	0	7	1	0	0	0	0	0	0	0	0	0	0	0	0	2	0	0
1149	0	1	0	6	0	0	0	0	3	0	5	4	0	0	1	0	0	0	0	0	0	0	0	0	0	0	0
1150	0	1	0	3	0	0	0	0	6	0	5	4	0	0	0	0	0	0	0	0	0	0	0	0	1	0	0
1151	0	1	0	3	0	0	0	0	7	0	5	4	0	0	0	0	0	0	0	0	0	0	0	0	0	0	0
1152	0	1	0	4	0	0	0	0	6	0	5	4	0	0	0	0	0	0	0	0	0	0	0	0	0	0	0
1153	0	2	0	7	0	0	0	0	1	0	3	3	0	0	0	0	0	0	0	0	0	0	0	0	4	0	0
1154	2	2	0	4	0	0	0	0	4	0	5	0	0	0	2	0	0	0	0	0	0	0	0	0	0	1	0
1155	0	1	0	6	0	0	0	0	2	0	6	3	0	0	0	0	0	0	0	0	0	0	0	0	2	0	0
1156	0	1	0	5	0	0	0	0	2	0	7	3	0	0	0	0	0	0	0	0	0	0	0	0	2	0	0
1157	0	1	0	5	0	0	0	0	2	0	7	3	0	0	0	0	0	0	0	0	0	0	0	0	2	0	0
1158	2	0	0	4	0	0	0	0	2	0	9	0	1	0	0	0	0	0	0	0	0	0	0	0	2	0	0
1159	1	3	0	6	0	0	0	0	1	0	6	0	0	0	1	0	0	0	0	0	0	0	0	0	1	1	0
1160	0	3	0	6	0	0	0	0	3	0	6	2	0	0	0	0	0	0	0	0	0	0	0	0	0	0	0
1161	0	1	0	8	0	0	0	0	1	0	2	5	0	0	0	0	0	0	0	0	0	0	0	0	2	1	0
1162	0	1	0	12	0	0	0	0	3	0	1	1	0	0	0	0	0	0	0	0	0	0	0	0	1	1	0
1163	2	2	0	2	0	0	0	0	4	0	6	0	0	0	1	0	0	0	0	0	0	0	0	0	1	2	0
1164	0	1	0	10	0	0	0	0	4	0	3	1	0	0	0	0	0	0	0	0	0	0	0	0	0	1	0
1165	0	3	0	6	0	0	0	0	2	0	7	1	0	0	1	0	0	0	0	0	0	0	0	0	0	0	0
1166	0	4	0	8	0	0	0	0	1	0	5	1	0	0	0	0	0	0	0	0	0	0	0	0	1	0	0
1167	0	1	0	10	0	0	0	0	4	0	1	3	0	0	0	0	0	0	0	0	0	0	0	0	0	1	0
1168	0	1	0	9	0	0	0	0	3	0	2	4	0	0	0	0	0	0	0	0	0	0	0	0	0	1	0
1169	0	4	0	7	0	0	0	0	2	0	4	0	0	0	0	0	0	0	0	0	0	0	0	0	2	1	0
1170	0	1	0	9	0	0	0	0	6	0	2	2	0	0	0	0	0	0	0	0	0	0	0	0	0	0	0
1171	0	1	0	10	0	0	0	0	5	0	1	3	0	0	0	0	0	0	0	0	0	0	0	0	0	0	0
1172	0	3	0	4	0	0	0	0	3	0	8	0	0	0	1	0	0	0	0	0	0	0	0	0	1	0	0
1173	0	1	0	5	0	0	0	0	3	0	6	3	0	0	0	0	0	0	0	0	0	0	0	0	1	1	0
1174	0	2	0	5	0	0	0	0	2	0	7	2	0	0	1	0	0	0	0	0	0	0	0	0	1	0	0
1175	1	1	0	8	0	0	0	0	1	0	8	1	0	0	0	0	0	0	0	0	0	0	0	0	0	0	0
1176	0	3	0	9	0	0	0	0	0	0	7	1	0	0	0	0	0	0	0	0	0	0	0	0	0	0	0
1177	0	1	0	12	0	0	0	0	1	0	5	1	0	0	0	0	0	0	0	0	0	0	0	0	0	0	0
1178	0	0	0	6	0	0	0	0	1	0	11	2	0	0	0	0	0	0	0	0	0	0	0	0	0	0	0
1179	0	3	0	4	0	0	0	0	3	0	7	0	0	0	2	0	0	0	0	0	0	0	0	0	1	0	0
1180	0	1	0	8	0	0	0	0	5	0	3	2	1	0	0	0	0	0	0	0	0	0	0	0	0	0	0
1181	0	1	0	7	0	0	0	0	3	0	4	3	0	0	1	0	0	0	0	0	0	0	0	0	1	0	0
1182	0	0	0	2	0	0	0	0	2	0	15	1	0	0	0	0	0	0	0	0	0	0	0	0	0	0	0
1183	1	2	0	3	0	0	0	0	5	0	6	0	0	0	0	0	0	0	0	0	0	0	0	0	1	2	0
1184	0	3	0	5	0	0	0	0	1	0	6	2	0	0	2	0	0	0	0	0	0	0	0	0	1	0	0
1185	0	0	0	6	0	0	0	0	6	0	5	2	1	0	0	0	0	0	0	0	0	0	0	0	0	0	0
1186	0	0	0	3	0	0	0	0	2	0	11	3	0	0	1	0	0	0	0	0	0	0	0	0	0	0	0
1187	0	0	0	4	0	0	1	0	6	0	6	2	0	0	0	0	0	0	0	0	0	0	0	0	0	1	0
1188	0	1	0	5	0	0	0	0	5	0	7	2	0	0	0	0	0	0	0	0	0	0	0	0	0	0	0
1189	0	2	0	7	0	0	0	0	2	0	6	0	0	0	1	0	0	0	0	0	0	0	0	0	2	0	0
1190	0	0	0	6	0	0	1	0	6	0	4	2	0	0	0	0	0	0	0	0	0	0	0	0	0	1	0
1191	0	0	0	5	0	0	0	0	6	0	7	2	0	0	0	0	0	0	0	0	0	0	0	0	0	0	0
1192	0	0	0	5	0	0	1	0	6	0	4	3	0	0	0	0	0	0	0	0	0	0	0	0	0	1	0
1193	0	1	0	5	0	0	0	0	7	0	4	2	0	0	0	0	0	0	0	0	0	0	0	0	0	1	0
1194	0	3	0	4	0	0	0	0	3	0	5	3	0	0	1	0	0	0	0	0	0	0	0	0	1	0	0
1195	0	1	0	5	0	0	0	0	8	0	3	2	0	0	0	0	0	0	0	0	0	0	0	0	0	1	0
1196	1	2	0	6	0	0	0	0	6	0	5	0	0	0	0	0	0	0	0	0	0	0	0	0	0	0	0
1197	0	3	0	8	0	0	0	0	1	0	5	2	0	0	0	0	0	0	0	0	0	0	0	0	1	0	0
1198	0	2	0	5	0	0	0	0	5	0	7	0	0	0	0	0	0	0	0	0	0	0	0	0	1	0	0
1199	0	0	0	0	0	0	0	0	0	0	15	3	1	0	0	0	0	0	0	0	0	0	0	0	1	0	0
1200	2	2	0	5	0	0	0	0	6	0	5	0	0	0	0	0	0	0	0	0	0	0	0	0	0	0	0
1201	1	0	0	2	0	0	0	0	8	0	7	1	0	0	1	0	0	0	0	0	0	0	0	0	0	0	0
1202	0	3	0	7	0	0	0	0	1	0	5	3	0	0	0	0	0	0	0	0	0	0	0	0	1	0	0
1203	0	0	0	8	0	0	0	0	2	0	7	2	0	0	0	0	0	0	0	0	0	0	0	0	1	0	0
1204	0	3	0	5	0	0	0	0	5	0	7	0	0	0	0	0	0	0	0	0	0	0	0	0	0	0	0
1205	1	0	0	2	0	0	0	0	8	0	7	1	0	0	1	0	0	0	0	0	0	0	0	0	0	0	0
1206	0	3	0	6	0	0	0	0	2	0	5	3	0	0	0	0	0	0	0	0	0	0	0	0	1	0	0
1207	0	0	0	6	0	0	0	0	1	0	11	1	0	0	0	0	0	0	0	0	0	0	0	0	1	0	0
1208	0	4	0	4	0	0	0	0	8	0	4	0	0	0	0	0	0	0	0	0	0	0	0	0	0	0	0
1209	1	0	0	4	0	0	0	0	4	0	9	2	0	0	0	0	0	0	0	0	0	0	0	0	0	0	0
1210	0	1	0	3	0	0	0	0	9	0	5	0	0	0	0	0	0	0	0	0	0	0	0	0	2	0	0
1211	0	1	0	6	0	0	0	0	1	0	7	2	0	0	0	0	0	0	0	0	0	0	0	0	3	0	0
1212	0	4	0	4	0	0	0	0	7	0	4	1	0	0	0	0	0	0	0	0	0	0	0	0	0	0	0
1213	1	0	0	1	0	0	0	0	8	0	7	0	1	0	1	0	0	0	0	0	0	0	0	0	0	1	0
1214	0	3	0	6	0	0	0	0	3	0	4	4	0	0	0	0	0	0	0	0	0	0	0	0	0	0	0
1215	3	0	0	0	0	0	0	0	2	0	8	5	0	0	0	0	0	0	0	0	0	0	0	0	2	0	0
1216	1	0	0	4	0	0	0	0	4	0	10	1	0	0	0	0	0	0	0	0	0	0	0	0	0	0	0
1217	0	1	0	4	0	0	0	0	6	0	8	1	0	0	0	0	0	0	0	0	0	0	0	0	0	0	0
1218	0	1	0	1	0	0	0	0	12	0	2	2	1	0	0	0	0	0	0	0	0	0	0	0	0	1	0
1219	0	0	0	0	0	0	0	0	1	0	11	4	0	0	0	0	0	0	0	0	0	0	0	0	4	0	0
1220	1	0	0	4	0	0	0	0	3	0	11	1	0	0	0	0	0	0	0	0	0	0	0	0	0	0	0
1221	1	0	0	5	0	0	0	0	2	0	9	3	0	0	0	0	0	0	0	0	0	0	0	0	0	0	0
1222	0	2	0	0	0	0	0	0	9	0	6	1	1	0	0	0	0	0	0	0	0	0	0	0	0	1	0
1223	1	0	0	4	0	0	0	0	2	0	10	3	0	0	0	0	0	0	0	0	0	0	0	0	0	0	0
1224	0	1	0	3	0	0	0	0	5	0	9	0	0	0	0	0	0	0	0	0	0	0	0	0	2	0	0
1225	0	0	0	4	0	0	0	0	0	0	13	3	0	0	0	0	0	0	0	0	0	0	0	0	0	0	0
1226	0	1	0	4	0	0	0	0	3	0	9	2	0	0	0	0	0	0	0	0	0	0	0	0	1	0	0
1227	0	0	0	4	0	0	0	0	0	0	14	2	0	0	0	0	0	0	0	0	0	0	0	0	0	0	0
1228	0	1	0	5	0	0	0	0	6	0	5	3	0	0	0	0	0	0	0	0	0	0	0	0	0	0	0
1229	0	1	0	4	0	0	0	0	7	0	6	2	0	0	0	0	0	0	0	0	0	0	0	0	0	0	0
1230	0	2	0	4	0	0	0	0	5	0	3	3	0	0	0	0	0	0	0	0	0	0	0	0	2	1	0
1231	0	0	0	5	0	0	0	0	7	0	6	2	0	0	0	0	0	0	0	0	0	0	0	0	0	0	0
1232	1	1	0	4	0	0	0	0	7	0	5	2	0	0	0	0	0	0	0	0	0	0	0	0	0	0	0
1233	0	0	0	8	0	0	0	0	3	0	5	1	0	0	0	0	0	0	0	0	0	0	0	0	2	1	0
1234	0	0	0	6	0	0	0	0	6	0	5	1	0	0	0	0	0	0	0	0	0	0	0	0	2	0	0
1235	0	0	0	5	0	0	0	0	0	0	11	4	0	0	0	0	0	0	0	0	0	0	0	0	0	0	0
1236	0	0	0	7	0	0	0	0	5	0	5	1	0	0	0	0	0	0	0	0	0	0	0	0	2	0	0
1237	1	1	0	5	0	0	0	0	6	0	2	4	0	0	0	0	0	0	0	0	0	0	0	0	0	1	0
1238	1	3	0	6	0	0	0	0	5	0	2	3	0	0	0	0	0	0	0	0	0	0	0	0	0	0	0
1239	0	0	0	5	0	0	0	0	1	0	11	3	0	0	0	0	0	0	0	0	0	0	0	0	0	0	0
1240	0	0	0	9	0	0	0	0	3	0	2	4	0	0	0	0	0	0	0	0	0	0	0	0	1	1	0
1241	0	0	0	9	0	0	0	0	6	0	2	1	0	0	0	0	0	0	0	0	0	0	0	0	1	1	0
1242	1	3	0	6	0	0	0	0	6	0	2	2	0	0	0	0	0	0	0	0	0	0	0	0	0	0	0
1243	1	3	0	7	0	0	0	0	2	0	5	2	0	0	0	0	0	0	0	0	0	0	0	0	0	0	0
1244	1	3	0	5	0	0	0	0	7	0	1	2	0	0	0	0	0	0	0	0	0	0	0	0	0	1	0
1245	1	1	0	1	0	0	0	0	1	0	9	4	0	0	0	0	0	0	0	0	0	0	0	0	2	1	0
1246	0	0	0	2	0	0	0	0	2	0	13	3	0	0	0	0	0	0	0	0	0	0	0	0	0	0	0
1247	0	0	0	8	0	0	0	0	3	0	3	4	0	0	0	0	0	0	0	0	0	0	0	0	1	1	0
1248	1	3	0	4	0	0	0	0	3	0	6	2	0	0	0	0	0	0	0	0	0	0	0	0	1	0	0
1249	0	3	0	3	0	0	0	0	5	0	6	0	0	0	0	0	0	0	0	0	0	0	0	0	1	2	0
1250	1	0	0	6	0	0	0	0	7	0	5	0	0	0	0	0	0	0	0	0	0	0	0	0	0	1	0
1251	0	0	0	5	0	0	0	0	8	0	5	1	0	0	0	0	0	0	0	0	0	0	0	0	1	0	0
1252	1	0	0	6	0	0	0	0	6	0	7	0	0	0	0	0	0	0	0	0	0	0	0	0	0	0	0
1253	0	0	0	0	0	0	0	0	6	0	11	2	1	0	0	0	0	0	0	0	0	0	0	0	0	0	0
1254	0	2	0	5	0	0	0	0	6	0	6	1	0	0	0	0	0	0	0	0	0	0	0	0	0	0	0
1255	0	2	0	5	0	0	0	0	6	0	6	1	0	0	0	0	0	0	0	0	0	0	0	0	0	0	0
1256	0	0	0	3	0	0	0	0	8	0	9	0	0	0	0	0	0	0	0	0	0	0	0	0	0	0	0
1257	0	0	0	2	0	0	0	0	5	0	6	0	0	0	0	0	0	0	0	0	0	0	0	0	1	6	0
1258	0	1	0	4	0	0	0	0	5	0	8	0	1	0	0	0	0	0	0	0	0	0	0	0	0	1	0
1259	0	1	0	4	0	0	0	0	7	0	6	0	0	0	0	0	0	0	0	0	0	0	0	0	0	2	0
1260	0	1	0	4	0	0	0	0	3	0	11	0	1	0	0	0	0	0	0	0	0	0	0	0	0	0	0
1261	0	0	0	3	0	0	0	0	6	0	10	0	0	0	0	0	0	0	0	0	0	0	0	0	0	1	0
1262	0	1	0	5	0	0	0	0	7	0	6	1	0	0	0	0	0	0	0	0	0	0	0	0	0	0	0
1263	0	1	0	3	0	0	0	0	5	0	8	0	1	0	0	0	0	0	0	0	0	0	0	0	0	2	0
1264	1	2	0	4	0	0	0	0	5	0	6	2	0	0	0	0	0	0	0	0	0	0	0	0	0	0	0
1265	1	3	0	2	0	0	0	0	4	0	6	4	0	0	0	0	0	0	0	0	0	0	0	0	0	0	0
1266	0	0	0	2	0	0	0	0	5	0	7	1	1	0	0	0	0	0	0	0	0	0	0	0	0	4	0
1267	0	0	0	2	0	0	0	0	7	0	7	0	0	0	0	0	0	0	0	0	0	0	0	0	0	4	0
1268	0	0	0	2	0	0	0	0	4	0	12	1	0	0	0	0	0	0	0	0	0	0	0	0	1	0	0
1269	0	0	0	2	0	0	0	0	3	0	12	1	0	0	0	0	0	0	0	0	0	0	0	0	2	0	0
1270	0	0	0	2	0	0	0	0	3	0	12	1	0	0	0	0	0	0	0	0	0	0	0	0	2	0	0
1271	2	0	0	3	0	0	0	0	3	0	6	2	1	0	0	0	0	0	0	0	0	0	0	0	1	2	0
1272	0	0	0	2	0	0	0	0	6	0	9	1	1	0	0	0	0	0	0	0	0	0	0	0	0	1	0
1273	1	3	0	2	0	0	0	0	1	0	9	4	0	0	0	0	0	0	0	0	0	0	0	0	0	0	0
1274	0	1	0	1	0	0	0	0	6	0	11	1	0	0	0	0	0	0	0	0	0	0	0	0	0	0	0
1275	2	0	0	3	0	0	0	0	3	0	6	2	1	0	0	0	0	0	0	0	0	0	0	0	1	2	0
1276	0	0	0	5	0	0	0	0	4	0	7	2	1	0	0	0	0	0	0	0	0	0	0	0	0	1	0
1277	0	4	0	0	0	1	1	0	6	0	5	1	0	0	1	0	0	0	0	0	0	0	1	0	0	0	0
1278	1	0	0	2	0	2	2	0	2	0	0	1	0	0	0	0	0	0	0	4	0	0	6	0	0	0	0
1279	1	0	0	2	0	1	2	0	2	0	0	1	0	0	0	0	0	0	0	4	0	0	7	0	0	0	0
1280	0	2	0	2	0	0	0	0	3	0	5	2	0	0	0	0	0	0	0	1	0	0	4	0	0	1	0
1281	0	2	0	7	0	0	0	0	5	0	2	3	0	0	0	0	0	0	0	0	0	0	0	0	1	0	0
1282	0	2	0	5	0	0	0	0	6	0	5	2	0	0	0	0	0	0	0	0	0	0	0	0	0	0	0
1283	0	2	0	6	0	0	0	0	5	0	3	3	0	0	0	0	0	0	0	0	0	0	0	0	1	0	0
1284	2	0	0	6	0	1	2	0	1	0	2	2	0	0	0	0	0	0	0	3	0	0	0	0	1	0	0
1285	1	0	0	6	0	2	3	0	2	0	3	1	0	0	0	0	0	0	0	2	0	0	0	0	0	0	0
1286	0	1	0	5	0	0	0	0	6	0	6	2	0	0	0	0	0	0	0	0	0	0	0	0	0	0	0
1287	0	2	0	3	0	0	0	0	5	0	5	5	0	0	0	0	0	0	0	0	0	0	0	0	0	0	0
1288	2	0	0	6	0	0	2	0	2	0	2	1	0	0	0	0	0	0	0	4	0	0	0	0	1	0	0
1289	1	0	0	7	0	2	1	0	3	0	3	0	0	0	0	0	0	0	0	1	0	0	1	0	1	0	0
1290	1	0	0	9	0	1	1	0	2	0	2	0	0	0	0	0	0	0	0	2	0	0	0	0	2	0	0
1291	0	1	0	6	0	0	0	0	5	0	5	3	0	0	0	0	0	0	0	0	0	0	0	0	0	0	0
1292	2	0	0	7	0	1	2	0	2	0	2	0	0	0	0	0	0	0	0	1	0	0	3	0	0	0	0
1293	1	0	0	1	0	1	4	0	0	0	1	1	0	0	0	0	0	0	0	8	0	0	2	0	1	0	0
1294	2	0	0	3	0	0	1	0	1	0	4	2	0	0	0	0	0	0	0	1	0	0	6	0	0	0	0
1295	0	2	0	6	0	0	0	0	5	0	5	1	0	0	0	0	0	0	0	0	0	0	0	0	1	0	0
1296	2	1	0	3	0	0	1	0	3	0	4	1	0	0	0	0	0	0	0	1	0	0	4	0	0	0	0
1297	0	2	0	1	0	0	0	0	6	0	5	4	1	0	0	0	0	0	0	0	0	0	0	0	0	1	0
1298	0	2	0	7	0	0	0	0	5	0	3	3	0	0	0	0	0	0	0	0	0	0	0	0	0	0	0
1299	0	0	0	7	0	0	0	0	4	0	7	2	0	0	0	0	0	0	0	0	0	0	0	0	0	0	0
1300	0	2	0	4	0	0	0	0	6	0	5	2	0	0	0	0	0	0	0	0	0	0	0	0	1	0	0
1301	0	1	0	2	0	0	0	0	3	0	9	4	1	0	0	0	0	0	0	0	0	0	0	0	0	0	0
1302	3	2	0	2	0	0	2	0	2	0	4	0	0	0	0	0	0	0	0	5	0	0	0	0	0	0	0
1303	0	0	0	5	0	0	0	0	3	0	12	0	0	0	0	0	0	0	0	0	0	0	0	0	0	0	0
1304	0	2	0	2	0	0	0	0	7	0	2	5	1	0	0	0	0	0	0	0	0	0	0	0	0	1	0
1305	0	4	0	8	0	0	0	0	2	0	6	0	0	0	0	0	0	0	0	0	0	0	0	0	0	0	0
1306	0	3	0	1	0	0	0	0	2	0	8	6	0	0	0	0	0	0	0	0	0	0	0	0	0	0	0
1307	0	0	0	9	0	0	0	0	3	0	8	0	0	0	0	0	0	0	0	0	0	0	0	0	0	0	0
1308	0	3	0	1	0	0	0	0	1	0	10	4	0	0	0	0	0	0	0	0	0	0	0	0	1	0	0
1309	0	0	0	7	0	0	0	0	4	0	9	0	0	0	0	0	0	0	0	0	0	0	0	0	0	0	0
1310	0	6	0	4	0	0	0	0	4	0	5	0	0	0	0	0	0	0	0	0	0	0	0	0	1	0	0
1311	0	0	0	9	0	0	0	0	3	0	8	0	0	0	0	0	0	0	0	0	0	0	0	0	0	0	0
1312	0	4	0	4	0	0	0	0	8	0	1	2	0	0	0	0	0	0	0	0	0	0	0	0	1	0	0
1313	0	1	0	6	0	0	0	0	5	0	8	0	0	0	0	0	0	0	0	0	0	0	0	0	0	0	0
1314	0	0	0	7	0	0	0	0	4	0	9	0	0	0	0	0	0	0	0	0	0	0	0	0	0	0	0
1315	0	2	0	5	0	0	0	0	1	0	10	1	0	0	0	0	0	0	0	0	0	0	0	0	1	0	0
1316	0	2	0	6	0	0	0	0	3	0	8	1	0	0	0	0	0	0	0	0	0	0	0	0	0	0	0
1317	0	3	0	1	0	0	0	0	9	0	1	5	0	0	0	0	0	0	0	0	0	0	0	0	1	0	0
1318	0	2	0	3	0	0	0	0	6	0	8	0	0	0	0	0	0	0	0	0	0	0	0	0	1	0	0
1319	0	3	0	2	0	0	0	0	4	0	6	3	0	0	0	0	0	0	0	0	0	0	0	0	2	0	0
1320	0	1	0	5	0	0	0	0	8	0	3	3	0	0	0	0	0	0	0	0	0	0	0	0	0	0	0
1321	0	2	0	3	0	0	0	0	4	0	6	3	0	0	0	0	0	0	0	0	0	0	0	0	2	0	0
1322	0	1	0	3	0	0	0	0	9	0	5	2	0	0	0	0	0	0	0	0	0	0	0	0	0	0	0
1323	0	4	0	3	0	0	0	0	4	0	6	1	0	0	0	0	0	0	0	0	0	0	0	0	2	0	0
1324	0	0	0	2	0	0	1	0	8	0	6	3	0	0	0	0	0	0	0	0	0	0	0	0	0	0	0
1325	0	1	0	2	0	0	1	0	7	0	6	1	0	0	0	0	0	0	0	0	0	0	2	0	0	0	0
1326	0	6	0	1	0	0	0	0	3	0	8	1	0	0	0	0	0	0	0	0	0	0	0	0	1	0	0
1327	2	0	0	2	0	0	0	0	3	0	10	0	0	0	0	0	0	0	0	0	0	0	0	0	3	0	0
1328	0	2	0	2	0	1	2	0	5	0	5	1	0	0	0	0	0	0	0	0	0	0	2	0	0	0	0
1329	0	1	0	2	0	0	0	0	12	0	3	2	0	0	0	0	0	0	0	0	0	0	0	0	0	0	0
1330	1	2	0	2	0	3	3	0	3	0	1	0	0	0	0	0	0	0	0	1	0	0	4	0	0	0	0
1331	0	2	0	4	0	0	0	0	6	0	5	2	0	0	0	0	0	0	0	0	0	0	0	0	1	0	0
1332	0	3	0	3	0	0	0	0	1	0	12	1	0	0	0	0	0	0	0	0	0	0	0	0	0	0	0
1333	0	2	0	5	0	2	3	0	2	0	2	0	0	0	0	0	0	0	0	2	0	0	2	0	0	0	0
1334	0	4	0	3	0	0	0	0	5	0	5	3	0	0	0	0	0	0	0	0	0	0	0	0	0	0	0
1335	0	4	0	4	0	0	0	0	2	0	9	1	0	0	0	0	0	0	0	0	0	0	0	0	0	0	0
1336	0	3	0	4	0	0	0	0	1	0	11	1	0	0	0	0	0	0	0	0	0	0	0	0	0	0	0
1337	0	3	0	6	0	0	0	0	4	0	6	0	0	0	0	0	0	0	0	0	0	0	0	0	1	0	0
1338	0	2	0	3	0	1	2	0	4	0	5	1	0	0	0	0	0	0	0	1	0	0	1	0	0	0	0
1339	1	1	0	3	0	2	3	0	1	0	3	0	0	0	0	0	0	0	0	3	0	0	3	0	0	0	0
1340	0	2	0	2	0	0	2	0	4	0	6	2	0	0	0	0	0	0	0	1	0	0	1	0	0	0	0
1341	0	1	0	9	0	0	0	0	4	0	3	2	0	0	0	0	0	0	0	0	0	0	0	0	1	0	0
1342	0	0	0	6	0	0	2	0	4	0	8	0	0	0	0	0	0	0	0	0	0	0	0	0	0	0	0
1343	0	1	0	9	0	0	0	0	1	0	3	3	0	0	0	0	0	0	0	0	0	0	2	0	1	0	0
1344	0	2	0	1	0	0	0	0	5	0	10	1	1	0	0	0	0	0	0	0	0	0	0	0	0	0	0
1345	0	0	0	4	0	0	2	0	3	0	11	0	0	0	0	0	0	0	0	0	0	0	0	0	0	0	0
1346	0	0	0	4	0	0	2	0	3	0	11	0	0	0	0	0	0	0	0	0	0	0	0	0	0	0	0
1347	0	2	0	6	0	0	0	0	3	0	4	2	0	0	0	0	0	0	0	0	0	0	3	0	0	0	0
1348	0	1	0	7	0	0	0	0	4	0	4	3	0	0	0	0	0	0	0	0	0	0	0	0	1	0	0
1349	0	3	0	2	0	0	0	0	4	0	9	2	0	0	0	0	0	0	0	0	0	0	0	0	0	0	0
1350	0	0	0	6	0	0	0	0	8	0	5	1	0	0	0	0	0	0	0	0	0	0	0	0	0	0	0
1351	0	2	0	3	0	0	0	0	5	0	4	2	0	0	0	0	0	0	0	1	0	0	2	0	1	0	0
1352	0	0	0	5	0	0	0	0	2	0	13	0	0	0	0	0	0	0	0	0	0	0	0	0	0	0	0
1353	0	4	0	5	0	0	0	0	4	0	5	2	0	0	0	0	0	0	0	0	0	0	0	0	0	0	0
1354	0	0	0	4	0	0	0	0	2	0	14	0	0	0	0	0	0	0	0	0	0	0	0	0	0	0	0
1355	0	6	0	2	0	0	0	0	5	0	6	0	0	0	0	0	0	0	0	0	0	0	0	0	1	0	0
1356	0	2	0	4	0	0	0	0	2	0	8	4	0	0	0	0	0	0	0	0	0	0	0	0	0	0	0
1357	0	0	0	4	0	1	1	0	0	0	6	0	0	0	0	0	0	0	0	1	0	0	7	0	0	0	0
1358	0	1	0	6	0	0	0	0	7	0	4	1	0	0	0	0	0	0	0	0	0	0	0	0	0	1	0
1359	0	1	0	7	0	0	0	0	6	0	4	1	0	0	0	0	0	0	0	0	0	0	0	0	0	1	0
1360	0	0	0	7	0	1	1	0	0	0	4	0	0	0	0	0	0	0	0	1	0	0	6	0	0	0	0
1361	0	0	0	5	0	0	0	0	2	0	11	0	0	0	0	0	0	0	0	0	0	0	0	0	1	1	0
1362	0	0	0	7	0	0	0	0	0	0	8	0	0	0	0	0	0	0	0	1	0	0	4	0	0	0	0
1363	0	0	0	6	0	1	1	0	0	0	7	0	0	0	0	0	0	0	0	1	0	0	4	0	0	0	0
1364	0	0	0	4	0	0	0	0	2	0	12	0	0	0	0	0	0	0	0	0	0	0	0	0	1	1	0
1365	0	0	0	6	0	0	1	0	1	0	7	0	0	0	0	0	0	0	0	1	0	0	4	0	0	0	0
1366	0	1	0	3	0	0	0	0	7	0	8	0	0	0	0	0	0	0	0	0	0	0	0	0	1	0	0
1367	0	1	0	4	0	0	0	0	3	0	10	1	0	0	0	0	0	0	0	0	0	0	0	0	1	0	0
1368	0	1	0	6	0	0	0	0	4	0	6	3	0	0	0	0	0	0	0	0	0	0	0	0	0	0	0
1369	0	0	0	6	0	0	1	0	3	0	7	0	0	0	0	0	0	0	0	0	0	0	3	0	0	0	0
1370	0	0	0	4	0	0	0	0	8	0	7	0	0	0	0	0	0	0	0	0	0	0	0	0	1	0	0
1371	0	2	0	6	0	0	0	0	5	0	3	4	0	0	0	0	0	0	0	0	0	0	0	0	0	0	0
1372	0	2	0	7	0	0	0	0	3	0	4	4	0	0	0	0	0	0	0	0	0	0	0	0	0	0	0
1373	0	1	0	4	0	0	0	0	1	0	9	0	0	0	0	0	0	0	0	0	0	0	0	0	5	0	0
1374	1	0	0	3	0	2	2	0	0	0	2	1	0	0	0	0	0	0	0	1	0	0	8	0	0	0	0
1375	0	0	0	1	0	0	1	0	6	0	4	1	0	0	0	0	0	0	0	2	0	0	4	0	0	1	0
1376	1	0	0	1	0	2	1	0	1	0	1	1	0	0	0	0	0	0	0	1	0	0	11	0	0	0	0
1377	2	1	0	4	0	0	2	0	3	0	7	1	0	0	0	0	0	0	0	0	0	0	0	0	0	0	0
1378	0	2	0	5	0	0	0	0	3	0	5	5	0	0	0	0	0	0	0	0	0	0	0	0	0	0	0
1379	0	0	0	6	0	0	0	0	1	0	8	1	0	0	0	0	0	0	0	0	0	0	0	0	4	0	0
1380	0	2	0	6	0	0	0	0	4	0	8	0	0	0	0	0	0	0	0	0	0	0	0	0	0	0	0
1381	0	2	0	6	0	0	0	0	1	0	7	4	0	0	0	0	0	0	0	0	0	0	0	0	0	0	0
1382	0	0	0	6	0	0	0	0	3	0	10	0	0	0	0	0	0	0	0	0	0	0	0	0	1	0	0
1383	0	0	0	4	0	1	3	0	2	0	7	0	0	0	0	0	0	0	0	1	0	0	1	0	1	0	0
1384	0	2	0	3	0	2	2	0	1	0	3	1	0	0	0	0	0	0	0	2	0	0	1	0	3	0	0
1385	0	3	0	9	0	0	0	0	0	0	8	0	0	0	0	0	0	0	0	0	0	0	0	0	0	0	0
1386	0	3	0	9	0	0	0	0	0	0	8	0	0	0	0	0	0	0	0	0	0	0	0	0	0	0	0
1387	0	1	0	6	0	0	0	0	1	0	7	3	0	0	0	0	0	0	0	0	0	0	0	0	1	1	0
1388	0	0	0	2	0	0	0	0	8	0	9	1	0	0	0	0	0	0	0	0	0	0	0	0	0	0	0
1389	0	3	0	5	0	0	0	0	1	0	7	1	0	0	0	0	0	0	0	0	0	0	0	0	1	2	0
1390	1	0	0	3	0	0	0	0	5	0	6	3	0	0	0	0	0	0	0	0	0	0	0	0	2	0	0
1391	0	0	0	4	0	0	2	0	7	0	6	1	0	0	0	0	0	0	0	0	0	0	0	0	0	0	0
1392	0	0	0	3	0	0	1	0	9	0	6	1	0	0	0	0	0	0	0	0	0	0	0	0	0	0	0
1393	0	3	0	4	0	0	0	0	4	0	6	2	0	0	0	0	0	0	0	0	0	0	0	0	1	0	0
1394	0	0	0	5	0	0	0	0	7	0	8	0	0	0	0	0	0	0	0	0	0	0	0	0	0	0	0
1395	0	3	0	4	0	0	0	0	2	0	7	0	0	0	0	0	0	0	0	0	0	0	0	0	3	1	0
1396	0	2	0	4	0	0	0	0	4	0	6	0	0	0	0	0	0	0	0	0	0	0	0	0	3	1	0
1397	0	0	0	4	0	0	0	0	5	0	8	3	0	0	0	0	0	0	0	0	0	0	0	0	0	0	0
1398	0	0	0	5	0	1	6	0	2	0	1	0	1	0	0	0	0	0	0	2	0	0	1	0	1	0	0
1399	0	0	0	5	0	1	6	0	1	0	1	0	1	0	0	0	0	0	0	2	0	0	1	0	1	1	0
1400	0	2	0	1	0	1	6	0	1	0	5	0	0	0	0	0	0	0	0	1	0	0	2	0	1	0	0
1401	0	2	0	2	0	0	0	0	4	0	9	1	0	0	1	0	0	0	0	0	0	0	0	0	0	1	0
1402	1	0	0	4	0	0	4	0	0	0	1	0	1	0	0	0	0	0	0	1	0	0	5	0	2	1	0
1403	0	0	0	7	0	0	0	0	2	0	6	3	0	0	0	0	0	0	0	0	0	0	0	0	2	0	0
1404	0	0	0	5	0	0	0	0	5	0	6	3	0	0	0	0	0	0	0	0	0	0	0	0	1	0	0
1405	0	0	0	4	0	0	0	0	6	0	6	3	0	0	0	0	0	0	0	0	0	0	0	0	1	0	0
1406	0	0	0	3	0	0	0	0	5	0	9	3	0	0	0	0	0	0	0	0	0	0	0	0	0	0	0
1407	0	1	0	4	0	0	0	0	2	0	9	2	1	0	0	0	0	0	0	0	0	0	0	0	1	0	0
1408	0	4	0	2	0	0	0	0	2	0	7	2	0	0	0	0	0	0	0	0	0	0	0	0	3	0	0
1409	0	4	0	2	0	0	0	0	2	0	6	2	0	0	0	0	0	0	0	0	0	0	0	0	4	0	0
1410	0	1	0	7	0	0	0	0	2	0	7	3	0	0	0	0	0	0	0	0	0	0	0	0	0	0	0
1411	0	1	0	2	0	0	0	0	3	0	8	0	0	0	0	0	0	0	0	0	0	0	0	0	6	0	0
1412	0	1	0	2	0	0	0	0	2	0	7	0	0	0	0	0	0	0	0	0	0	0	0	0	8	0	0
1413	0	1	0	2	0	0	0	0	1	0	4	0	0	0	0	0	0	0	0	0	0	0	0	0	11	1	0
1414	0	1	0	3	0	0	0	0	7	0	8	0	1	0	0	0	0	0	0	0	0	0	0	0	0	0	0
1415	0	1	0	7	0	0	0	0	4	0	6	0	1	0	1	0	0	0	0	0	0	0	0	0	0	0	0
1416	0	3	0	6	0	0	0	0	7	0	3	0	1	0	0	0	0	0	0	0	0	0	0	0	0	0	0
1417	0	0	0	3	0	1	1	0	1	0	1	0	0	0	0	0	0	0	0	1	0	0	11	0	1	0	0
1418	0	1	0	8	0	0	0	0	5	0	5	0	1	0	0	0	0	0	0	0	0	0	0	0	0	0	0
1419	0	0	0	7	0	0	0	0	7	0	5	0	1	0	0	0	0	0	0	0	0	0	0	0	0	0	0
1420	0	0	0	3	0	1	1	0	1	0	1	0	0	0	0	0	0	0	0	1	0	0	11	0	1	0	0
1421	0	2	0	6	0	0	0	0	6	0	5	1	0	0	0	0	0	0	0	0	0	0	0	0	0	0	0
1422	0	1	0	9	0	0	0	0	5	0	4	1	0	0	0	0	0	0	0	0	0	0	0	0	0	0	0
1423	0	2	0	0	0	0	0	0	6	0	11	1	0	0	0	0	0	0	0	0	0	0	0	0	0	0	0
1424	0	2	0	6	0	0	0	0	4	0	5	3	0	0	0	0	0	0	0	0	0	0	0	0	0	0	0
1425	0	2	0	6	0	0	0	0	3	0	6	3	0	0	0	0	0	0	0	0	0	0	0	0	0	0	0
1426	0	0	0	1	0	0	4	0	4	0	7	1	0	0	0	0	0	0	0	0	0	0	3	0	0	0	0
1427	0	0	0	1	0	0	4	0	3	0	7	1	0	0	0	0	0	0	0	0	0	0	3	0	1	0	0
1428	0	0	0	4	0	0	0	0	8	0	7	0	1	0	0	0	0	0	0	0	0	0	0	0	0	0	0
1429	0	2	0	4	0	0	0	0	4	0	7	3	0	0	0	0	0	0	0	0	0	0	0	0	0	0	0
1430	0	3	0	5	0	0	0	0	3	0	7	2	0	0	0	0	0	0	0	0	0	0	0	0	0	0	0
1431	0	0	0	2	0	0	0	0	7	0	6	5	0	0	0	0	0	0	0	0	0	0	0	0	0	0	0
1432	0	0	0	4	0	0	0	0	5	0	9	0	1	0	0	0	0	0	0	0	0	0	0	0	1	0	0
1433	1	0	0	0	0	0	2	0	0	0	10	1	0	0	0	0	0	0	0	0	0	0	5	0	1	0	0
1434	0	3	0	2	0	0	0	0	6	0	6	2	0	0	0	0	0	0	0	0	0	0	0	0	1	0	0
1435	0	3	0	3	0	0	0	0	2	0	7	1	0	0	0	0	0	0	0	0	0	0	0	0	3	1	0
1436	0	1	0	2	0	0	0	0	4	0	10	1	0	0	0	0	0	0	0	0	0	0	0	0	2	0	0
1437	2	2	0	0	0	0	0	0	12	0	3	0	1	0	0	0	0	0	0	0	0	0	0	0	0	0	0
1438	2	1	0	5	0	0	0	0	5	0	4	2	1	0	0	0	0	0	0	0	0	0	0	0	0	0	0
1439	0	2	0	3	0	0	0	0	7	0	5	3	0	0	0	0	0	0	0	0	0	0	0	0	0	0	0
1440	0	1	0	5	0	0	0	0	2	0	8	3	0	0	0	0	0	0	0	1	0	0	0	0	0	0	0
1441	1	1	0	2	0	0	0	0	4	0	7	5	0	0	0	0	0	0	0	0	0	0	0	0	0	0	0
1442	0	1	0	4	0	0	0	0	2	0	6	7	0	0	0	0	0	0	0	0	0	0	0	0	0	0	0
1443	0	2	0	6	0	0	0	0	1	0	8	2	0	0	0	0	0	0	0	0	0	0	0	0	1	0	0
1444	0	1	0	7	0	0	0	0	5	0	4	1	0	0	0	0	0	0	0	1	0	0	0	0	0	1	0
1445	0	1	0	6	0	0	0	0	2	0	9	2	0	0	0	0	0	0	0	0	0	0	0	0	0	0	0
1446	0	3	0	8	0	0	0	0	4	0	4	1	0	0	0	0	0	0	0	0	0	0	0	0	0	0	0
1447	0	1	0	7	0	0	0	0	6	0	3	1	0	0	0	0	0	0	0	0	0	0	0	0	0	2	0
1448	0	1	0	5	0	0	0	0	3	0	5	3	1	0	1	0	0	0	0	0	0	0	0	0	1	0	0
1449	0	1	0	9	0	0	0	0	2	0	6	1	0	0	0	0	0	0	0	0	0	0	0	0	0	1	0
1450	0	0	0	4	0	0	0	0	6	0	7	1	0	0	0	0	0	0	0	0	0	0	0	0	0	2	0
1451	0	2	0	7	0	0	0	0	3	0	7	1	0	0	0	0	0	0	0	0	0	0	0	0	0	0	0
1452	0	2	0	6	0	0	0	0	2	0	9	1	0	0	0	0	0	0	0	0	0	0	0	0	0	0	0
1453	0	2	0	7	0	0	0	0	4	0	7	0	0	0	0	0	0	0	0	0	0	0	0	0	0	0	0
1454	0	0	0	3	0	0	0	0	5	0	9	2	0	0	0	0	0	0	0	0	0	0	0	0	0	1	0
1455	0	1	0	7	0	0	0	0	4	0	5	1	0	0	0	0	0	0	0	0	0	0	0	0	0	2	0
1456	0	2	0	8	0	0	0	0	3	0	3	3	1	0	0	0	0	0	0	0	0	0	0	0	0	0	0
1457	0	1	0	9	0	0	0	0	1	0	9	0	0	0	0	0	0	0	0	0	0	0	0	0	0	0	0
1458	0	2	0	7	0	0	0	0	3	0	6	2	0	0	0	0	0	0	0	0	0	0	0	0	0	0	0
1459	0	1	0	5	0	0	0	0	1	0	7	3	1	0	0	0	0	0	0	0	0	0	0	0	1	1	0
1460	0	2	0	10	0	0	0	0	2	0	4	1	0	0	0	0	0	0	0	0	0	0	0	0	1	0	0
1461	0	4	0	8	0	0	0	0	3	0	2	1	0	0	0	0	0	0	0	0	0	0	0	0	2	0	0
1462	0	1	0	11	0	0	0	0	2	0	5	1	0	0	0	0	0	0	0	0	0	0	0	0	0	0	0
1463	0	3	0	3	0	0	0	0	5	0	5	1	0	0	0	0	0	0	0	0	0	0	0	0	3	0	0
1464	0	4	0	9	0	0	0	0	3	0	1	2	0	0	0	0	0	0	0	0	0	0	0	0	1	0	0
1465	0	3	0	8	0	0	0	0	0	0	7	1	0	0	1	0	0	0	0	0	0	0	0	0	0	0	0
1466	0	3	0	8	0	0	0	0	3	0	4	1	1	0	0	0	0	0	0	0	0	0	0	0	0	0	0
1467	0	3	0	9	0	0	0	0	2	0	5	1	0	0	0	0	0	0	0	0	0	0	0	0	0	0	0
1468	0	0	0	1	0	0	0	0	4	0	9	4	0	0	0	0	0	0	0	0	0	0	0	0	2	0	0
1469	0	1	0	3	0	0	0	0	9	0	6	1	0	0	0	0	0	0	0	0	0	0	0	0	0	0	0
1470	0	4	0	9	0	0	0	0	3	0	1	2	0	0	0	0	0	0	0	0	0	0	0	0	1	0	0
1471	0	1	0	8	0	0	0	0	2	0	6	3	0	0	0	0	0	0	0	0	0	0	0	0	0	0	0
1472	0	3	0	3	0	0	0	0	7	0	5	1	0	0	0	0	0	0	0	0	0	0	0	0	1	0	0
1473	0	3	0	5	0	0	0	0	4	0	6	1	0	0	0	0	0	0	0	0	0	0	0	0	1	0	0
1474	0	2	0	2	0	0	0	0	4	0	9	3	0	0	0	0	0	0	0	0	0	0	0	0	0	0	0
1475	0	4	0	12	0	0	0	0	0	0	4	0	0	0	0	0	0	0	0	0	0	0	0	0	0	0	0
1476	0	0	0	8	0	0	0	0	2	0	8	1	0	0	0	0	0	0	0	0	0	0	0	0	0	1	0
1477	0	3	0	10	0	0	0	0	0	0	7	0	0	0	0	0	0	0	0	0	0	0	0	0	0	0	0
1478	0	2	0	4	0	0	0	0	2	0	9	0	0	0	0	0	0	0	0	0	0	0	0	0	3	0	0
1479	0	2	0	8	0	0	0	0	2	0	8	0	0	0	0	0	0	0	0	0	0	0	0	0	0	0	0
1480	0	2	0	13	0	0	0	0	1	0	4	0	0	0	0	0	0	0	0	0	0	0	0	0	0	0	0
1481	0	2	0	7	0	0	0	0	2	0	8	1	0	0	0	0	0	0	0	0	0	0	0	0	0	0	0
1482	0	0	0	13	0	0	0	0	2	0	5	0	0	0	0	0	0	0	0	0	0	0	0	0	0	0	0
1483	0	1	0	5	0	0	0	0	2	0	12	0	0	0	0	0	0	0	0	0	0	0	0	0	0	0	0
1484	0	0	0	4	0	0	0	0	5	0	7	1	1	0	0	0	0	0	0	0	0	0	0	0	2	0	0
1485	0	2	0	4	0	0	0	0	3	0	10	0	0	0	0	0	0	0	0	0	0	0	0	0	1	0	0
1486	0	1	0	0	0	0	0	0	1	0	12	5	1	0	0	0	0	0	0	0	0	0	0	0	0	0	0
1487	0	0	0	1	0	0	0	0	9	0	3	6	0	0	0	0	0	0	0	0	0	0	0	0	0	1	0
1488	0	1	0	4	0	1	0	0	1	0	10	1	0	0	0	0	0	0	0	0	0	0	0	0	2	0	0
1489	0	1	0	3	0	0	1	0	3	0	2	0	0	0	0	0	0	0	0	3	0	0	5	0	0	2	0
1490	0	0	0	7	0	0	0	0	6	0	4	3	0	0	0	0	0	0	0	0	0	0	0	0	0	0	0
1491	0	1	0	8	0	0	0	0	3	0	5	0	0	0	0	0	0	0	0	0	0	0	0	0	3	0	0
1492	0	0	0	9	0	0	0	0	3	0	5	3	0	0	0	0	0	0	0	0	0	0	0	0	0	0	0
1493	1	2	0	4	0	0	0	0	2	0	6	5	0	0	0	0	0	0	0	0	0	0	0	0	0	0	0
1494	0	0	0	9	0	0	0	0	3	0	7	1	0	0	0	0	0	0	0	0	0	0	0	0	0	0	0
1495	0	2	0	5	0	0	0	0	4	0	7	2	0	0	0	0	0	0	0	0	0	0	0	0	0	0	0
1496	0	0	0	6	0	0	0	0	2	0	8	3	0	0	0	0	0	0	0	0	0	0	0	0	0	1	0
1497	0	1	0	9	0	0	0	0	3	0	5	1	0	0	0	0	0	0	0	0	0	0	0	0	1	0	0
1498	0	0	0	7	0	0	0	0	5	0	6	0	0	0	0	0	0	0	0	0	0	0	0	0	2	0	0
1499	0	1	0	5	0	0	0	0	5	0	6	2	1	0	0	0	0	0	0	0	0	0	0	0	0	0	0
1500	0	0	0	6	0	0	0	0	1	0	8	3	0	0	1	0	0	0	0	0	0	0	0	0	0	1	0
1501	0	1	0	7	0	0	0	0	4	0	5	3	0	0	0	0	0	0	0	0	0	0	0	0	0	0	0
1502	0	1	0	5	0	0	0	0	5	0	5	4	0	0	0	0	0	0	0	0	0	0	0	0	0	0	0
1503	0	0	0	9	0	0	0	0	4	0	6	1	0	0	0	0	0	0	0	0	0	0	0	0	0	0	0
1504	0	2	0	2	0	0	0	0	4	0	4	7	0	0	0	0	0	0	0	0	0	0	0	0	1	0	0
1505	0	2	0	4	0	0	0	0	2	0	4	8	0	0	0	0	0	0	0	0	0	0	0	0	0	0	0
1506	0	1	0	7	0	0	0	0	4	0	6	2	0	0	0	0	0	0	0	0	0	0	0	0	0	0	0
1507	0	1	0	6	0	0	0	0	5	0	6	1	0	0	0	0	0	0	0	0	0	0	0	0	1	0	0
1508	0	1	0	7	0	0	0	0	4	0	5	2	1	0	0	0	0	0	0	0	0	0	0	0	0	0	0
1509	0	2	0	4	0	0	0	0	2	0	2	10	0	0	0	0	0	0	0	0	0	0	0	0	0	0	0
1510	0	0	0	6	0	0	0	0	0	0	8	4	0	0	1	0	0	0	0	0	0	0	0	0	0	1	0
1511	0	1	0	8	0	0	0	0	5	0	5	1	0	0	0	0	0	0	0	0	0	0	0	0	0	0	0
1512	0	0	0	9	0	0	0	0	0	0	5	4	0	0	1	0	0	0	0	0	0	0	0	0	0	1	0
1513	0	1	0	5	0	0	0	0	7	0	6	1	0	0	0	0	0	0	0	0	0	0	0	0	0	0	0
1514	1	0	0	9	0	0	0	0	4	0	5	1	0	0	0	0	0	0	0	0	0	0	0	0	0	0	0
1515	0	1	0	7	0	0	0	0	4	0	7	1	0	0	0	0	0	0	0	0	0	0	0	0	0	0	0
1516	0	1	0	9	0	0	0	0	4	0	4	2	0	0	0	0	0	0	0	0	0	0	0	0	0	0	0
1517	0	1	0	7	0	0	0	0	6	0	5	1	0	0	0	0	0	0	0	0	0	0	0	0	0	0	0
1518	0	0	0	2	0	0	0	0	5	0	13	0	0	0	0	0	0	0	0	0	0	0	0	0	0	0	0
1519	0	2	0	5	0	0	0	0	1	0	0	11	0	0	0	0	0	0	0	0	0	0	0	0	1	0	0
1520	0	1	0	7	0	0	0	0	0	0	5	5	0	0	1	0	0	0	0	1	0	0	0	0	0	0	0
1521	0	2	0	6	0	0	0	0	3	0	5	4	0	0	0	0	0	0	0	0	0	0	0	0	0	0	0
1522	0	2	0	5	0	0	0	0	1	0	0	11	0	0	0	0	0	0	0	0	0	0	0	0	1	0	0
1523	0	0	0	1	0	0	0	0	6	0	13	0	0	0	0	0	0	0	0	0	0	0	0	0	0	0	0
1524	0	0	0	2	0	0	0	0	8	0	10	0	0	0	0	0	0	0	0	0	0	0	0	0	0	0	0
1525	0	1	0	9	0	0	0	0	0	0	5	5	0	0	0	0	0	0	0	0	0	0	0	0	0	0	0
1526	0	2	0	6	0	0	0	0	5	0	6	1	0	0	0	0	0	0	0	0	0	0	0	0	0	0	0
1527	0	3	0	5	0	0	0	0	1	0	6	4	0	0	0	0	0	0	0	1	0	0	0	0	0	0	0
1528	0	2	0	6	0	0	0	0	2	0	9	0	0	0	0	0	0	0	0	0	0	0	0	0	1	0	0
1529	0	2	0	4	0	0	0	0	1	0	3	9	0	0	0	0	0	0	0	0	0	0	0	0	1	0	0
1530	0	3	0	7	0	0	0	0	2	0	6	2	0	0	0	0	0	0	0	0	0	0	0	0	0	0	0
1531	0	2	0	7	0	0	0	0	4	0	6	1	0	0	0	0	0	0	0	0	0	0	0	0	0	0	0
1532	0	3	0	6	0	0	0	0	2	0	6	1	0	0	0	0	0	0	0	0	0	0	0	0	2	0	0
1533	0	0	0	4	0	0	0	0	9	0	7	0	0	0	0	0	0	0	0	0	0	0	0	0	0	0	0
1534	0	3	0	7	0	0	0	0	1	0	4	4	0	0	0	0	0	0	0	1	0	0	0	0	0	0	0
1535	0	3	0	7	0	0	0	0	2	0	6	2	0	0	0	0	0	0	0	0	0	0	0	0	0	0	0
1536	0	1	0	6	0	0	0	0	2	0	10	1	0	0	0	0	0	0	0	0	0	0	0	0	0	0	0
1537	0	1	0	7	0	0	0	0	2	0	4	5	0	0	0	0	0	0	0	1	0	0	0	0	0	0	0
1538	0	0	0	6	0	0	0	0	2	0	10	2	0	0	0	0	0	0	0	0	0	0	0	0	0	0	0
1539	0	1	0	7	0	0	0	0	4	0	5	3	0	0	0	0	0	0	0	0	0	0	0	0	0	0	0
1540	0	1	0	6	0	0	0	0	6	0	4	3	0	0	0	0	0	0	0	0	0	0	0	0	0	0	0
1541	0	2	0	5	0	0	0	0	1	0	3	8	0	0	0	0	0	0	0	0	0	0	0	0	1	0	0
1542	0	2	0	7	0	0	0	0	3	0	6	2	0	0	0	0	0	0	0	0	0	0	0	0	0	0	0
1543	0	1	0	6	0	0	0	0	4	0	5	4	0	0	0	0	0	0	0	0	0	0	0	0	0	0	0
1544	0	0	0	5	0	0	0	0	3	0	11	1	0	0	0	0	0	0	0	0	0	0	0	0	0	0	0
1545	0	1	0	8	0	0	0	0	2	0	4	4	0	0	0	0	0	0	0	1	0	0	0	0	0	0	0
1546	0	1	0	5	0	0	0	0	2	0	11	1	0	0	0	0	0	0	0	0	0	0	0	0	0	0	0
1547	0	1	0	10	0	0	0	0	3	0	3	2	0	0	0	0	0	0	0	1	0	0	0	0	0	0	0
1548	0	1	0	5	0	0	0	0	7	0	6	1	0	0	0	0	0	0	0	0	0	0	0	0	0	0	0
1549	0	1	0	8	0	0	0	0	4	0	5	2	0	0	0	0	0	0	0	0	0	0	0	0	0	0	0
1550	0	1	0	7	0	0	0	0	4	0	5	3	0	0	0	0	0	0	0	0	0	0	0	0	0	0	0
1551	1	1	0	7	0	0	0	0	4	0	6	1	0	0	0	0	0	0	0	0	0	0	0	0	0	0	0
1552	0	1	0	7	0	0	0	0	4	0	5	3	0	0	0	0	0	0	0	0	0	0	0	0	0	0	0
1553	0	2	0	9	0	0	0	0	1	0	4	0	0	0	0	0	0	0	0	0	0	0	0	0	4	0	0
1554	0	1	0	9	0	0	0	0	3	0	3	4	0	0	0	0	0	0	0	0	0	0	0	0	0	0	0
1555	1	3	0	3	0	0	0	0	8	0	4	1	0	0	0	0	0	0	0	0	0	0	0	0	0	0	0
1556	0	1	0	4	0	0	0	0	5	0	9	1	0	0	0	0	0	0	0	0	0	0	0	0	0	0	0
1557	0	1	0	2	0	0	0	0	5	0	11	1	0	0	0	0	0	0	0	0	0	0	0	0	0	0	0
1558	0	2	0	11	0	0	0	0	1	0	2	1	0	0	0	0	0	0	0	0	0	0	0	0	3	0	0
1559	0	3	0	9	0	0	0	0	3	0	4	1	0	0	0	0	0	0	0	0	0	0	0	0	0	0	0
1560	0	3	0	3	0	0	0	0	1	0	13	0	0	0	0	0	0	0	0	0	0	0	0	0	0	0	0
1561	1	2	0	10	0	0	0	0	0	0	1	2	0	0	0	0	0	0	0	0	0	0	0	0	4	0	0
1562	0	1	0	8	0	0	0	0	2	0	6	3	0	0	0	0	0	0	0	0	0	0	0	0	0	0	0
1563	0	1	0	11	0	0	0	0	3	0	4	1	0	0	0	0	0	0	0	0	0	0	0	0	0	0	0
1564	0	2	0	4	0	0	0	0	7	0	7	0	0	0	0	0	0	0	0	0	0	0	0	0	0	0	0
1565	0	4	0	3	0	0	0	0	1	0	12	0	0	0	0	0	0	0	0	0	0	0	0	0	0	0	0
1566	0	2	0	12	0	0	0	0	4	0	1	1	0	0	0	0	0	0	0	0	0	0	0	0	0	0	0
1567	0	2	0	9	0	0	0	0	0	0	5	4	0	0	0	0	0	0	0	0	0	0	0	0	0	0	0
1568	0	1	0	8	0	0	0	0	3	0	6	2	0	0	0	0	0	0	0	0	0	0	0	0	0	0	0
1569	0	1	0	6	0	0	0	0	3	0	6	4	0	0	0	0	0	0	0	0	0	0	0	0	0	0	0
1570	0	0	0	2	0	0	0	0	3	0	3	11	0	0	0	0	0	0	0	0	0	0	0	0	1	0	0
1571	0	1	0	11	0	0	0	0	3	0	5	0	0	0	0	0	0	0	0	0	0	0	0	0	0	0	0
1572	0	3	0	3	0	0	0	0	3	0	10	1	0	0	0	0	0	0	0	0	0	0	0	0	0	0	0
1573	0	1	0	11	0	0	0	0	4	0	4	0	0	0	0	0	0	0	0	0	0	0	0	0	0	0	0
1574	0	3	0	12	0	0	0	0	2	0	2	1	0	0	0	0	0	0	0	0	0	0	0	0	0	0	0
1575	0	3	0	12	0	0	0	0	3	0	1	1	0	0	0	0	0	0	0	0	0	0	0	0	0	0	0
1576	0	3	0	12	0	0	0	0	3	0	2	0	0	0	0	0	0	0	0	0	0	0	0	0	0	0	0
1577	0	4	0	3	0	0	0	0	5	0	7	1	0	0	0	0	0	0	0	0	0	0	0	0	0	0	0
1578	0	0	0	7	0	0	0	0	4	0	8	0	0	0	0	0	0	0	0	0	0	0	0	0	1	0	0
1579	0	3	0	11	0	0	0	0	2	0	3	1	0	0	0	0	0	0	0	0	0	0	0	0	0	0	0
1580	0	1	0	8	0	0	0	0	6	0	1	1	0	0	0	0	0	0	0	0	0	0	0	0	3	0	0
1581	0	2	0	4	0	0	0	0	8	0	2	1	0	0	0	0	0	0	0	0	0	0	0	0	2	1	0
1582	1	0	0	8	0	0	0	0	1	0	2	2	0	0	0	0	0	0	0	0	0	0	0	0	4	2	0
1583	0	3	0	10	0	0	0	0	1	0	4	2	0	0	0	0	0	0	0	0	0	0	0	0	0	0	0
1584	0	0	0	8	0	0	0	0	3	0	6	2	0	0	0	0	0	0	0	0	0	0	0	0	1	0	0
1585	0	0	0	7	0	0	0	0	5	0	7	0	0	0	0	0	0	0	0	0	0	0	0	0	1	0	0
1586	0	4	0	3	0	0	0	0	4	0	7	2	0	0	0	0	0	0	0	0	0	0	0	0	0	0	0
1587	0	0	0	15	0	0	0	0	2	0	3	0	0	0	0	0	0	0	0	0	0	0	0	0	0	0	0
1588	0	4	0	6	0	0	0	0	4	0	4	0	0	0	0	0	0	0	0	0	0	0	0	0	2	0	0
1589	0	3	0	9	0	0	0	0	3	0	4	1	0	0	0	0	0	0	0	0	0	0	0	0	0	0	0
1590	0	2	0	1	0	0	0	0	10	0	2	4	0	0	0	0	0	0	0	0	0	0	0	0	0	1	0
1591	0	1	0	14	0	0	0	0	2	0	3	0	0	0	0	0	0	0	0	0	0	0	0	0	0	0	0
1592	0	3	0	13	0	0	0	0	2	0	2	0	0	0	0	0	0	0	0	0	0	0	0	0	0	0	0
1593	0	5	0	7	0	0	0	0	3	0	5	0	0	0	0	0	0	0	0	0	0	0	0	0	0	0	0
1594	0	2	0	5	0	0	0	0	5	0	6	0	0	0	0	0	0	0	0	0	0	0	0	0	2	0	0
1595	0	1	0	4	0	0	0	0	4	0	5	5	0	0	1	0	0	0	0	0	0	0	0	0	0	0	0
1596	0	1	0	7	0	0	0	0	0	0	8	4	0	0	0	0	0	0	0	0	0	0	0	0	0	0	0
1597	2	3	0	3	0	0	0	0	4	0	4	4	0	0	0	0	0	0	0	0	0	0	0	0	0	0	0
1598	0	3	0	8	0	0	0	0	2	0	5	2	0	0	0	0	0	0	0	0	0	0	0	0	0	0	0
1599	0	4	0	7	0	0	0	0	2	0	6	1	0	0	0	0	0	0	0	0	0	0	0	0	0	0	0
1600	0	1	0	9	0	0	0	0	3	0	6	1	0	0	0	0	0	0	0	0	0	0	0	0	0	0	0
1601	0	1	0	11	0	0	0	0	1	0	7	0	0	0	0	0	0	0	0	0	0	0	0	0	0	0	0
1602	0	3	0	8	0	0	0	0	2	0	6	1	0	0	0	0	0	0	0	0	0	0	0	0	0	0	0
1603	0	3	0	1	0	0	0	0	2	0	8	5	0	0	0	0	0	0	0	0	0	0	0	0	1	0	0
1604	0	0	0	8	0	0	0	0	4	0	6	1	0	0	0	0	0	0	0	0	0	0	0	0	1	0	0
1605	0	1	0	9	0	0	0	0	2	0	6	2	0	0	0	0	0	0	0	0	0	0	0	0	0	0	0
1606	0	2	0	9	0	0	0	0	3	0	6	0	0	0	0	0	0	0	0	0	0	0	0	0	0	0	0
1607	0	0	0	9	0	0	0	0	4	0	5	0	0	0	0	0	0	0	0	0	0	0	0	0	2	0	0
1608	0	0	0	10	0	0	0	0	4	0	6	0	0	0	0	0	0	0	0	0	0	0	0	0	0	0	0
1609	1	0	0	1	0	0	0	0	10	0	4	0	0	0	0	0	0	0	0	0	0	0	0	0	3	1	0
1610	0	1	0	6	0	0	0	0	2	0	8	3	0	0	0	0	0	0	0	0	0	0	0	0	0	0	0
1611	0	3	0	7	0	0	0	0	2	0	7	1	0	0	0	0	0	0	0	0	0	0	0	0	0	0	0
1612	0	0	0	11	0	0	0	0	2	0	7	0	0	0	0	0	0	0	0	0	0	0	0	0	0	0	0
1613	0	0	0	7	0	0	0	0	3	0	8	0	0	0	0	0	0	0	0	0	0	0	0	0	2	0	0
1614	0	0	0	6	0	0	0	0	4	0	7	3	0	0	0	0	0	0	0	0	0	0	0	0	0	0	0
1615	0	0	0	7	0	0	0	0	3	0	8	2	0	0	0	0	0	0	0	0	0	0	0	0	0	0	0
1616	0	0	0	10	0	0	0	0	2	0	6	2	0	0	0	0	0	0	0	0	0	0	0	0	0	0	0
1617	2	0	0	4	0	0	0	0	4	0	3	5	0	0	0	0	0	0	0	0	0	0	0	0	1	1	0
1618	0	0	0	8	0	0	0	0	4	0	7	1	0	0	0	0	0	0	0	0	0	0	0	0	0	0	0
1619	0	1	0	4	0	0	0	0	2	0	6	7	0	0	0	0	0	0	0	0	0	0	0	0	0	0	0
1620	1	0	0	10	0	0	0	0	2	0	6	1	0	0	0	0	0	0	0	0	0	0	0	0	0	0	0
1621	0	0	0	8	0	0	0	0	4	0	7	1	0	0	0	0	0	0	0	0	0	0	0	0	0	0	0
1622	0	0	0	7	0	0	0	0	4	0	5	3	0	0	0	0	0	0	0	0	0	0	0	0	1	0	0
1623	0	0	0	10	0	0	0	0	2	0	4	4	0	0	0	0	0	0	0	0	0	0	0	0	0	0	0
1624	1	0	0	12	0	0	0	0	2	0	4	1	0	0	0	0	0	0	0	0	0	0	0	0	0	0	0
1625	0	0	0	10	0	0	0	0	4	0	5	0	0	0	1	0	0	0	0	0	0	0	0	0	0	0	0
1626	0	1	0	10	0	0	0	0	2	0	6	1	0	0	0	0	0	0	0	0	0	0	0	0	0	0	0
1627	0	2	0	4	0	0	0	0	2	0	5	6	0	0	0	0	0	0	0	0	0	0	0	0	1	0	0
1628	0	1	0	10	0	0	0	0	3	0	5	1	0	0	0	0	0	0	0	0	0	0	0	0	0	0	0
1629	1	0	0	11	0	0	0	0	2	0	4	2	0	0	0	0	0	0	0	0	0	0	0	0	0	0	0
1630	0	0	0	8	0	0	0	0	2	0	5	5	0	0	0	0	0	0	0	0	0	0	0	0	0	0	0
1631	1	1	0	11	0	0	0	0	2	0	3	1	0	0	0	0	0	0	0	0	0	0	0	0	1	0	0
1632	0	1	0	10	0	0	0	0	5	0	4	0	0	0	0	0	0	0	0	0	0	0	0	0	0	0	0
1633	1	0	0	11	0	0	0	0	0	0	3	5	0	0	0	0	0	0	0	0	0	0	0	0	0	0	0
1634	0	0	0	11	0	0	0	0	0	0	3	6	0	0	0	0	0	0	0	0	0	0	0	0	0	0	0
1635	1	1	0	11	0	0	0	0	1	0	2	3	0	0	0	0	0	0	0	0	0	0	0	0	1	0	0
1636	1	0	0	6	0	0	0	0	5	0	4	2	0	0	0	0	0	0	0	0	0	0	0	0	2	0	0
1637	1	1	0	7	0	0	0	0	2	0	5	3	0	0	0	0	0	0	0	0	0	0	0	0	1	0	0
1638	1	0	0	6	0	0	0	0	3	0	5	3	0	0	0	0	0	0	0	0	0	0	0	0	2	0	0
1639	1	1	0	7	0	0	0	0	2	0	4	3	0	0	0	0	0	0	0	0	0	0	0	0	2	0	0
1640	0	0	0	7	0	0	0	0	6	0	7	0	0	0	0	0	0	0	0	0	0	0	0	0	0	0	0
1641	1	1	0	11	0	0	0	0	1	0	2	4	0	0	0	0	0	0	0	0	0	0	0	0	0	0	0
1642	1	2	0	11	0	0	0	0	1	0	3	1	0	0	0	0	0	0	0	0	0	0	0	0	1	0	0
1643	1	2	0	9	0	0	0	0	1	0	5	1	0	0	0	0	0	0	0	0	0	0	0	0	1	0	0
1644	0	1	0	9	0	0	0	0	4	0	4	2	0	0	0	0	0	0	0	0	0	0	0	0	0	0	0
1645	1	2	0	6	0	0	0	0	2	0	5	3	0	0	0	0	0	0	0	0	0	0	0	0	1	0	0
1646	1	1	0	6	0	0	0	0	3	0	3	2	0	0	0	0	0	0	0	0	0	0	0	0	4	0	0
1647	0	3	0	9	0	0	0	0	1	0	3	4	0	0	0	0	0	0	0	0	0	0	0	0	0	0	0
1648	1	3	0	3	0	0	0	0	3	0	9	1	0	0	0	0	0	0	0	0	0	0	0	0	0	0	0
1649	0	2	0	8	0	0	0	0	1	0	4	5	0	0	0	0	0	0	0	0	0	0	0	0	0	0	0
1650	0	2	0	7	0	0	0	0	1	0	5	5	0	0	0	0	0	0	0	0	0	0	0	0	0	0	0
1651	0	2	0	7	0	0	0	0	3	0	5	3	0	0	0	0	0	0	0	0	0	0	0	0	0	0	0
1652	0	2	0	7	0	0	0	0	2	0	5	4	0	0	0	0	0	0	0	0	0	0	0	0	0	0	0
1653	0	2	0	7	0	0	0	0	2	0	4	5	0	0	0	0	0	0	0	0	0	0	0	0	0	0	0
1654	0	2	0	9	0	0	0	0	5	0	2	2	0	0	0	0	0	0	0	0	0	0	0	0	0	0	0
1655	0	1	0	7	0	0	0	0	2	0	4	6	0	0	0	0	0	0	0	0	0	0	0	0	0	0	0
1656	4	0	0	2	0	0	0	0	2	0	8	2	0	0	0	0	0	0	0	0	0	0	0	0	0	2	0
1657	0	2	0	5	0	0	0	0	3	0	7	3	0	0	0	0	0	0	0	0	0	0	0	0	0	0	0
1658	0	3	0	4	0	0	0	0	5	0	6	1	1	0	0	0	0	0	0	0	0	0	0	0	0	0	0
1659	0	2	0	4	0	0	0	0	3	0	8	3	0	0	0	0	0	0	0	0	0	0	0	0	0	0	0
1660	0	3	0	7	0	0	0	0	3	0	5	2	0	0	0	0	0	0	0	0	0	0	0	0	0	0	0
1661	1	1	0	2	0	0	0	0	5	0	6	2	2	0	0	0	0	0	0	0	0	0	0	0	1	0	0
1662	0	2	0	8	0	0	0	0	4	0	2	4	0	0	0	0	0	0	0	0	0	0	0	0	0	0	0
1663	0	2	0	8	0	0	0	0	4	0	2	4	0	0	0	0	0	0	0	0	0	0	0	0	0	0	0
1664	0	2	0	8	0	0	0	0	2	0	5	3	0	0	0	0	0	0	0	0	0	0	0	0	0	0	0
1665	0	1	0	2	0	0	0	0	5	0	9	3	0	0	0	0	0	0	0	0	0	0	0	0	0	0	0
1666	0	4	0	7	0	0	0	0	2	0	2	5	0	0	0	0	0	0	0	0	0	0	0	0	0	0	0
1667	0	3	0	7	0	0	0	0	2	0	4	4	0	0	0	0	0	0	0	0	0	0	0	0	0	0	0
1668	0	1	0	3	0	0	0	0	5	0	6	5	0	0	0	0	0	0	0	0	0	0	0	0	0	0	0
1669	0	4	0	7	0	0	0	0	2	0	2	5	0	0	0	0	0	0	0	0	0	0	0	0	0	0	0
1670	1	0	0	5	0	0	0	0	6	0	7	0	0	0	0	0	0	0	0	0	0	0	0	0	1	0	0
1671	1	3	0	1	0	0	0	0	3	0	10	0	0	0	0	0	0	0	0	0	0	0	0	0	2	0	0
1672	6	0	0	3	0	0	0	0	1	0	6	1	1	0	0	0	0	0	0	0	0	0	0	0	0	2	0
1673	1	4	0	5	0	0	0	0	5	0	4	0	0	0	0	0	0	0	0	0	0	0	0	0	1	0	0
1674	0	2	0	5	0	0	0	0	1	0	9	3	0	0	0	0	0	0	0	0	0	0	0	0	0	0	0
1675	1	0	0	9	0	0	0	0	3	0	5	1	0	0	0	0	0	0	0	0	0	0	0	0	1	0	0
1676	1	0	0	10	0	0	0	0	2	0	5	1	0	0	0	0	0	0	0	0	0	0	0	0	1	0	0
1677	1	4	0	6	0	0	0	0	5	0	3	0	0	0	0	0	0	0	0	0	0	0	0	0	1	0	0
1678	0	2	0	3	0	0	0	0	6	0	9	0	0	0	0	0	0	0	0	0	0	0	0	0	0	0	0
1679	0	2	0	6	0	0	0	0	1	0	9	2	0	0	0	0	0	0	0	0	0	0	0	0	0	0	0
1680	0	2	0	8	0	0	0	0	5	0	4	1	0	0	0	0	0	0	0	0	0	0	0	0	0	0	0
1681	0	3	0	8	0	0	0	0	1	0	7	0	0	0	0	0	0	0	0	0	0	0	0	0	1	0	0
1682	1	0	0	10	0	0	0	0	2	0	5	2	0	0	0	0	0	0	0	0	0	0	0	0	0	0	0
1683	0	1	0	10	0	0	0	0	3	0	4	2	0	0	0	0	0	0	0	0	0	0	0	0	0	0	0
1684	0	2	0	4	0	0	0	0	3	0	9	0	1	0	0	0	0	0	0	0	0	0	0	0	0	1	0
1685	0	1	0	10	0	0	0	0	4	0	4	1	0	0	0	0	0	0	0	0	0	0	0	0	0	0	0
1686	0	3	0	8	0	0	0	0	3	0	6	0	0	0	0	0	0	0	0	0	0	0	0	0	0	0	0
1687	0	3	0	8	0	0	0	0	4	0	5	0	0	0	0	0	0	0	0	0	0	0	0	0	0	0	0
1688	0	2	0	8	0	0	0	0	2	0	6	2	0	0	0	0	0	0	0	0	0	0	0	0	0	0	0
1689	0	2	0	10	0	0	0	0	4	0	4	0	0	0	0	0	0	0	0	0	0	0	0	0	0	0	0
1690	0	2	0	8	0	0	0	0	1	0	6	3	0	0	0	0	0	0	0	0	0	0	0	0	0	0	0
1691	0	2	0	4	0	0	0	0	4	0	9	0	0	0	0	0	0	0	0	0	0	0	0	0	0	1	0
1692	0	2	0	5	0	0	0	0	5	0	8	0	0	0	0	0	0	0	0	0	0	0	0	0	0	0	0
1693	0	3	0	10	0	0	0	0	2	0	4	1	0	0	0	0	0	0	0	0	0	0	0	0	0	0	0
1694	0	2	0	13	0	0	0	0	2	0	3	0	0	0	0	0	0	0	0	0	0	0	0	0	0	0	0
1695	0	1	0	5	0	0	0	0	5	0	9	0	0	0	0	0	0	0	0	0	0	0	0	0	0	0	0
1696	0	3	0	8	0	0	0	0	3	0	4	2	0	0	0	0	0	0	0	0	0	0	0	0	0	0	0
1697	0	3	0	6	0	0	0	0	3	0	7	0	0	0	0	0	0	0	0	0	0	0	0	0	1	0	0
1698	0	3	0	5	0	0	0	0	4	0	7	0	0	0	0	0	0	0	0	0	0	0	0	0	1	0	0
1699	0	2	0	7	0	0	0	0	5	0	6	0	0	0	0	0	0	0	0	0	0	0	0	0	0	0	0
1700	0	2	0	9	0	0	0	0	2	0	5	2	0	0	0	0	0	0	0	0	0	0	0	0	0	0	0
1701	0	2	0	10	0	0	0	0	0	0	4	4	0	0	0	0	0	0	0	0	0	0	0	0	0	0	0
1702	0	2	0	7	0	0	0	0	1	0	9	1	0	0	0	0	0	0	0	0	0	0	0	0	0	0	0
1703	0	2	0	6	0	0	0	0	2	0	3	7	0	0	0	0	0	0	0	0	0	0	0	0	0	0	0
1704	0	2	0	9	0	0	0	0	1	0	6	2	0	0	0	0	0	0	0	0	0	0	0	0	0	0	0
1705	0	0	0	7	0	0	0	0	5	0	4	3	0	0	0	0	0	0	0	0	0	0	0	0	1	0	0
1706	1	1	0	7	0	0	0	0	1	0	7	3	0	0	0	0	0	0	0	0	0	0	0	0	0	0	0
1707	0	2	0	8	0	0	0	0	3	0	3	4	0	0	0	0	0	0	0	0	0	0	0	0	0	0	0
1708	1	0	0	7	0	0	0	0	2	0	6	1	1	0	0	0	0	0	0	0	0	0	0	0	1	1	0
1709	0	2	0	6	0	0	0	0	5	0	6	1	0	0	0	0	0	0	0	0	0	0	0	0	0	0	0
1710	0	1	0	4	0	0	0	0	4	0	1	10	0	0	0	0	0	0	0	0	0	0	0	0	0	0	0
1711	2	2	0	6	0	0	0	0	3	0	4	1	0	0	0	0	0	0	0	0	0	0	0	0	1	1	0
1712	5	0	0	4	0	0	0	0	0	0	8	0	0	0	0	0	0	0	0	0	0	0	0	0	0	3	0
1713	0	2	0	5	0	0	0	0	4	0	1	8	0	0	0	0	0	0	0	0	0	0	0	0	0	0	0
1714	0	2	0	7	0	0	0	0	4	0	2	5	0	0	0	0	0	0	0	0	0	0	0	0	0	0	0
1715	3	1	0	7	0	0	0	0	1	0	6	2	0	0	0	0	0	0	0	0	0	0	0	0	0	0	0
1716	0	0	0	10	0	0	0	0	3	0	4	3	0	0	0	0	0	0	0	0	0	0	0	0	0	0	0
1717	0	2	0	2	0	0	0	0	3	0	2	11	0	0	0	0	0	0	0	0	0	0	0	0	0	0	0
1718	2	1	0	6	0	0	0	0	2	0	7	2	0	0	0	0	0	0	0	0	0	0	0	0	0	0	0
1719	2	2	0	6	0	0	0	0	3	0	7	0	0	0	0	0	0	0	0	0	0	0	0	0	0	0	0
1720	3	0	0	7	0	0	0	0	2	0	6	2	0	0	0	0	0	0	0	0	0	0	0	0	0	0	0
1721	2	2	0	6	0	0	0	0	3	0	7	0	0	0	0	0	0	0	0	0	0	0	0	0	0	0	0
1722	0	0	0	6	0	0	0	0	1	0	11	1	0	0	0	0	0	0	0	0	0	0	0	0	1	0	0
1723	0	2	0	4	0	0	0	0	4	0	1	9	0	0	0	0	0	0	0	0	0	0	0	0	0	0	0
1724	0	0	0	10	0	0	0	0	3	0	4	3	0	0	0	0	0	0	0	0	0	0	0	0	0	0	0
1725	2	1	0	8	0	0	0	0	3	0	6	0	0	0	0	0	0	0	0	0	0	0	0	0	0	0	0
1726	2	1	0	4	0	0	0	0	4	0	5	4	0	0	0	0	0	0	0	0	0	0	0	0	0	0	0
1727	1	0	0	5	0	0	0	0	4	0	7	2	0	0	0	0	0	0	0	0	0	0	0	0	0	1	0
1728	1	3	0	4	0	0	0	0	2	0	8	0	0	0	0	0	0	0	0	0	0	0	0	0	1	1	0
1729	2	1	0	3	0	0	0	0	5	0	6	3	0	0	0	0	0	0	0	0	0	0	0	0	0	0	0
1730	2	1	0	3	0	0	0	0	5	0	5	3	1	0	0	0	0	0	0	0	0	0	0	0	0	0	0
1731	5	0	0	7	0	0	0	0	0	0	6	0	0	0	0	0	0	0	0	0	0	0	0	0	1	1	0
1732	0	2	0	4	0	0	0	0	3	0	8	1	0	0	1	0	0	0	0	0	0	0	0	0	0	1	0
1733	0	0	0	2	0	0	0	0	6	0	8	3	0	0	0	0	0	0	0	0	0	0	0	0	0	1	0
1734	1	2	0	8	0	0	0	0	1	0	4	4	0	0	0	0	0	0	0	0	0	0	0	0	0	0	0
1735	1	2	0	8	0	0	0	0	1	0	4	4	0	0	0	0	0	0	0	0	0	0	0	0	0	0	0
1736	0	2	0	8	0	0	0	0	2	0	4	4	0	0	0	0	0	0	0	0	0	0	0	0	0	0	0
1737	0	2	0	8	0	0	0	0	2	0	4	4	0	0	0	0	0	0	0	0	0	0	0	0	0	0	0
1738	0	2	0	8	0	0	0	0	2	0	4	4	0	0	0	0	0	0	0	0	0	0	0	0	0	0	0
1739	0	1	0	5	0	0	0	0	3	0	7	3	0	0	1	0	0	0	0	0	0	0	0	0	0	0	0
1740	0	1	0	3	0	0	0	0	8	0	5	3	0	0	0	0	0	0	0	0	0	0	0	0	0	0	0
1741	0	0	0	6	0	0	0	0	3	0	4	4	0	0	0	0	0	0	0	0	0	0	0	0	2	1	0
1742	1	3	0	8	0	0	0	0	1	0	4	2	0	0	1	0	0	0	0	0	0	0	0	0	0	0	0
1743	1	2	0	6	0	0	0	0	2	0	3	3	0	0	0	0	0	0	0	0	0	0	0	0	3	0	0
1744	1	3	0	7	0	0	0	0	1	0	4	2	0	0	1	0	0	0	0	0	0	0	0	0	0	1	0
1745	0	2	0	6	0	0	0	0	3	0	3	3	0	0	0	0	0	0	0	0	0	0	0	0	3	0	0
1746	0	1	0	11	0	0	0	0	4	0	1	1	0	0	0	0	0	0	0	0	0	0	0	0	1	1	0
1747	1	2	0	8	0	0	0	0	1	0	6	1	0	0	1	0	0	0	0	0	0	0	0	0	0	0	0
1748	0	1	0	7	0	0	0	0	1	0	4	4	0	0	0	0	0	0	0	0	0	0	0	0	2	1	0
1749	0	1	0	10	0	0	0	0	1	0	2	3	0	0	0	0	0	0	0	0	0	0	0	0	2	1	0
1750	1	1	0	3	0	0	0	0	7	0	6	0	0	0	2	0	0	0	0	0	0	0	0	0	0	0	0
1751	1	0	0	2	0	0	0	0	6	0	10	0	0	0	1	0	0	0	0	0	0	0	0	0	0	0	0
1752	1	4	0	6	0	0	0	0	0	0	7	0	0	0	0	0	0	0	0	0	0	0	0	0	1	1	0
1753	0	4	0	5	0	0	0	0	2	0	5	0	0	0	0	0	0	0	0	0	0	0	0	0	3	1	0
1754	0	1	0	8	0	0	0	0	2	0	3	4	0	0	0	0	0	0	0	0	0	0	0	0	1	1	0
1755	1	2	0	5	0	0	0	0	3	0	4	2	0	0	0	0	0	0	0	0	0	0	0	0	2	1	0
1756	1	1	0	2	0	0	0	0	5	0	8	0	0	0	2	0	0	0	0	0	0	0	0	0	0	1	0
1757	1	1	0	2	0	0	0	0	5	0	7	0	0	0	2	0	0	0	0	0	0	0	0	0	1	1	0
1758	1	2	0	9	0	0	0	0	1	0	7	0	0	0	0	0	0	0	0	0	0	0	0	0	0	0	0
1759	0	4	0	7	0	0	0	0	2	0	5	0	0	0	0	0	0	0	0	0	0	0	0	0	1	1	0
1760	0	3	0	9	0	0	0	0	0	0	6	1	0	0	0	0	0	0	0	0	0	0	0	0	1	0	0
1761	0	1	0	10	0	0	0	0	5	0	2	2	0	0	0	0	0	0	0	0	0	0	0	0	0	0	0
1762	1	2	0	6	0	0	0	0	3	0	4	2	0	0	0	0	0	0	0	0	0	0	0	0	1	1	0
1763	1	2	0	10	0	0	0	0	1	0	5	1	0	0	0	0	0	0	0	0	0	0	0	0	0	0	0
1764	1	0	0	8	0	0	0	0	1	0	10	0	0	0	0	0	0	0	0	0	0	0	0	0	0	0	0
1765	1	1	0	9	0	0	0	0	1	0	8	0	0	0	0	0	0	0	0	0	0	0	0	0	0	0	0
1766	1	1	0	9	0	0	0	0	1	0	7	1	0	0	0	0	0	0	0	0	0	0	0	0	0	0	0
1767	0	0	0	7	0	0	0	0	7	0	4	1	1	0	0	0	0	0	0	0	0	0	0	0	0	0	0
1768	0	5	0	7	0	0	0	0	1	0	4	1	0	0	0	0	0	0	0	0	0	0	0	0	2	0	0
1769	0	6	0	5	0	0	0	0	3	0	5	0	0	0	0	0	0	0	0	0	0	0	0	0	1	0	0
1770	0	1	0	10	0	0	0	0	3	0	5	1	0	0	0	0	0	0	0	0	0	0	0	0	0	0	0
1771	0	1	0	8	0	0	0	0	4	0	4	1	0	0	1	0	0	0	0	0	0	0	0	0	1	0	0
1772	0	1	0	8	0	0	0	0	3	0	6	0	0	0	1	0	0	0	0	0	0	0	0	0	1	0	0
1773	0	1	0	9	0	0	0	0	3	0	6	1	0	0	0	0	0	0	0	0	0	0	0	0	0	0	0
1774	1	1	0	3	0	0	0	0	2	0	12	0	0	0	0	0	0	0	0	0	0	0	0	0	0	1	0
1775	1	1	0	3	0	0	0	0	2	0	12	0	0	0	0	0	0	0	0	0	0	0	0	0	0	1	0
1776	0	0	0	1	0	0	0	0	1	0	14	3	0	0	1	0	0	0	0	0	0	0	0	0	0	0	0
1777	1	1	0	6	0	0	0	0	2	0	10	0	0	0	0	0	0	0	0	0	0	0	0	0	0	0	0
1778	1	1	0	7	0	0	0	0	2	0	9	0	0	0	0	0	0	0	0	0	0	0	0	0	0	0	0
1779	0	0	0	4	0	0	0	0	6	0	6	3	1	0	0	0	0	0	0	0	0	0	0	0	0	0	0
1780	0	1	0	5	0	0	0	0	6	0	4	3	0	0	0	0	0	0	0	0	0	0	0	0	0	1	0
1781	0	0	0	1	0	0	1	0	2	0	13	3	0	0	0	0	0	0	0	0	0	0	0	0	0	0	0
1782	0	0	0	5	0	0	0	0	6	0	7	2	0	0	0	0	0	0	0	0	0	0	0	0	0	0	0
1783	0	3	0	3	0	0	0	0	4	0	5	3	0	0	1	0	0	0	0	0	0	0	0	0	1	0	0
1784	0	4	0	4	0	0	0	0	5	0	7	0	0	0	0	0	0	0	0	0	0	0	0	0	0	0	0
1785	0	0	0	1	0	0	0	0	2	0	12	5	0	0	0	0	0	0	0	0	0	0	0	0	0	0	0
1786	0	4	0	4	0	0	0	0	4	0	8	0	0	0	0	0	0	0	0	0	0	0	0	0	0	0	0
1787	0	2	0	5	0	0	0	0	7	0	6	0	0	0	0	0	0	0	0	0	0	0	0	0	0	0	0
1788	2	2	0	6	0	0	0	0	6	0	4	0	0	0	0	0	0	0	0	0	0	0	0	0	0	0	0
1789	0	0	0	7	0	0	0	0	3	0	7	3	0	0	0	0	0	0	0	0	0	0	0	0	0	0	0
1790	0	0	0	6	0	0	0	0	2	0	9	3	0	0	0	0	0	0	0	0	0	0	0	0	0	0	0
1791	0	3	0	7	0	0	0	0	1	0	4	4	0	0	0	0	0	0	0	0	0	0	0	0	1	0	0
1792	1	2	0	2	0	0	0	0	9	0	6	0	0	0	0	0	0	0	0	0	0	0	0	0	0	0	0
1793	0	0	0	8	0	0	0	0	0	0	10	1	0	0	0	0	0	0	0	0	0	0	0	0	1	0	0
1794	0	3	0	5	0	0	0	0	3	0	4	4	0	0	0	0	0	0	0	0	0	0	0	0	1	0	0
1795	0	0	0	7	0	0	0	0	0	0	10	2	0	0	0	0	0	0	0	0	0	0	0	0	1	0	0
1796	1	1	0	4	0	0	0	0	3	0	5	3	0	0	0	0	0	0	0	0	0	0	0	0	3	0	0
1797	0	0	0	4	0	0	0	0	4	0	8	2	0	0	0	0	0	0	0	0	0	0	0	0	2	0	0
1798	0	0	0	4	0	0	0	0	0	0	12	3	0	0	0	0	0	0	0	0	0	0	0	0	1	0	0
1799	0	0	0	7	0	0	0	0	4	0	5	1	0	0	0	0	0	0	0	0	0	0	0	0	2	1	0
1800	0	0	0	4	0	0	0	0	0	0	13	3	0	0	0	0	0	0	0	0	0	0	0	0	0	0	0
1801	0	0	0	11	0	0	0	0	1	0	4	1	0	0	0	0	0	0	0	0	0	0	0	0	2	1	0
1802	1	1	0	1	0	0	0	0	7	0	8	2	0	0	0	0	0	0	0	0	0	0	0	0	0	0	0
1803	1	1	0	5	0	0	0	0	6	0	2	4	0	0	0	0	0	0	0	0	0	0	0	0	0	1	0
1804	1	1	0	1	0	0	0	0	2	0	8	3	0	0	0	0	0	0	0	0	0	0	0	0	3	1	0
1805	1	0	0	5	0	0	0	0	5	0	4	4	0	0	0	0	0	0	0	0	0	0	0	0	0	1	0
1806	0	0	0	12	0	0	0	0	0	0	4	2	0	0	0	0	0	0	0	0	0	0	0	0	1	1	0
1807	0	0	0	4	0	0	0	0	1	0	11	4	0	0	0	0	0	0	0	0	0	0	0	0	0	0	0
1808	0	0	0	7	0	0	0	0	6	0	4	2	0	0	0	0	0	0	0	0	0	0	0	0	1	0	0
1809	0	0	0	4	0	0	0	0	1	0	12	3	0	0	0	0	0	0	0	0	0	0	0	0	0	0	0
1810	0	0	0	10	0	0	0	0	5	0	2	1	0	0	0	0	0	0	0	0	0	0	0	0	1	1	0
1811	0	0	0	8	0	0	0	0	3	0	4	4	0	0	0	0	0	0	0	0	0	0	0	0	0	1	0
1812	0	0	0	4	0	0	0	0	1	0	12	3	0	0	0	0	0	0	0	0	0	0	0	0	0	0	0
1813	0	0	0	8	0	0	0	0	3	0	3	4	0	0	0	0	0	0	0	0	0	0	0	0	1	1	0
1814	1	0	0	4	0	0	0	0	7	0	4	1	0	0	0	0	0	0	0	0	0	0	0	0	1	2	0
1815	1	0	0	6	0	0	0	0	8	0	5	0	0	0	0	0	0	0	0	0	0	0	0	0	0	0	0
1816	1	0	0	2	0	0	0	0	7	0	7	0	0	0	0	0	0	0	0	0	0	0	0	0	1	2	0
1817	1	0	0	6	0	0	0	0	7	0	6	0	0	0	0	0	0	0	0	0	0	0	0	0	0	0	0
1818	1	0	0	6	0	0	0	0	8	0	5	0	0	0	0	0	0	0	0	0	0	0	0	0	0	0	0
1819	1	0	0	5	0	0	0	0	6	0	8	0	0	0	0	0	0	0	0	0	0	0	0	0	0	0	0
1820	0	1	0	6	0	0	0	0	6	0	6	0	1	0	0	0	0	0	0	0	0	0	0	0	0	0	0
1821	0	0	0	3	0	0	0	0	7	0	10	0	0	0	0	0	0	0	0	0	0	0	0	0	0	0	0
1822	0	1	0	5	0	0	0	0	3	0	10	0	1	0	0	0	0	0	0	0	0	0	0	0	0	0	0
1823	0	0	0	3	0	0	0	0	8	0	8	0	0	0	0	0	0	0	0	0	0	0	0	0	1	0	0
1824	0	1	0	4	0	0	0	0	6	0	6	1	0	0	0	0	0	0	0	0	0	0	0	0	0	2	0
1825	0	0	0	0	0	0	0	0	11	0	7	1	0	0	0	0	0	0	0	0	0	0	0	0	1	0	0
1826	3	0	0	3	0	0	0	0	3	0	5	2	1	0	0	0	0	0	0	0	0	0	0	0	1	2	0
1827	3	0	0	3	0	0	0	0	3	0	5	2	1	0	0	0	0	0	0	0	0	0	0	0	1	2	0
1828	1	0	0	4	0	0	0	0	4	0	7	2	0	0	0	0	0	0	0	0	0	0	0	0	1	1	0
1829	0	0	0	5	0	0	0	0	4	0	7	2	1	0	0	0	0	0	0	0	0	0	0	0	0	1	0
1830	0	0	0	1	0	2	2	0	1	0	2	3	0	0	0	0	0	0	0	8	0	0	1	0	0	0	0
1831	0	5	0	2	0	0	2	0	4	0	5	0	0	0	1	0	0	0	0	0	0	0	1	0	0	0	0
1832	0	0	0	1	0	2	1	0	1	0	3	2	0	0	0	0	0	0	0	9	0	0	1	0	0	0	0
1833	0	1	0	1	0	3	2	0	3	0	2	1	0	0	0	0	0	0	0	6	0	0	1	0	0	0	0
1834	1	0	0	2	0	1	4	0	1	0	1	0	0	0	0	0	0	0	0	4	0	0	6	0	0	0	0
1835	0	0	0	5	0	1	4	0	2	0	1	0	0	0	0	0	0	0	0	3	0	0	4	0	0	0	0
1836	0	2	0	1	0	3	3	0	2	0	2	1	0	0	0	0	0	0	0	3	0	0	3	0	0	0	0
1837	0	1	0	1	0	2	6	0	0	0	1	1	0	0	0	0	0	0	0	4	0	0	4	0	0	0	0
1838	0	1	0	1	0	2	5	0	1	0	2	0	0	0	0	0	0	0	0	4	0	0	4	0	0	0	0
1839	1	0	0	3	0	0	5	0	1	0	1	0	0	0	0	0	0	0	0	5	0	0	2	0	2	0	0
1840	0	1	0	1	0	2	4	0	2	0	0	0	0	0	0	0	0	0	0	6	0	0	3	0	1	0	0
1841	0	1	0	0	0	2	2	0	0	0	1	0	0	0	0	0	0	0	0	5	0	0	9	0	0	0	0
1842	0	1	0	0	0	2	3	0	0	0	0	1	0	0	0	0	0	0	0	5	0	0	8	0	0	0	0
1843	0	1	0	0	0	1	2	0	1	0	4	0	0	0	0	0	0	0	0	4	0	0	7	0	0	0	0
1844	1	1	0	4	0	2	2	0	4	0	2	0	0	0	0	0	0	0	0	1	0	0	3	0	0	0	0
1845	1	2	0	4	0	2	3	0	3	0	1	0	0	0	0	0	0	0	0	1	0	0	3	0	0	0	0
1846	1	2	0	4	0	2	3	0	1	0	3	0	0	0	0	0	0	0	0	2	0	0	2	0	0	0	0
1847	0	1	0	4	0	0	2	0	1	0	3	0	0	0	0	0	0	0	0	1	0	0	8	0	0	0	0
1848	1	0	0	2	0	1	1	0	1	0	1	1	0	0	0	0	0	0	0	1	0	0	11	0	0	0	0
1849	0	1	0	0	0	0	6	0	0	0	3	0	0	0	0	0	0	0	0	3	0	0	4	0	3	0	0
1850	1	0	0	4	0	1	2	0	0	0	1	1	0	0	0	0	0	0	0	1	0	0	9	0	0	0	0
1851	0	0	0	1	0	1	4	0	0	0	0	1	0	0	0	0	0	0	0	4	0	0	7	0	2	0	0
1852	0	0	0	2	0	1	3	0	0	0	0	1	0	0	0	0	0	0	0	4	0	0	7	0	2	0	0
1853	1	1	0	1	0	0	2	0	1	0	3	0	1	0	0	0	0	0	0	0	0	0	10	0	0	0	0
1854	0	0	0	2	0	0	7	0	2	0	3	0	0	0	0	0	0	0	0	0	0	0	6	0	0	0	0
1855	0	1	0	0	0	1	7	0	1	0	1	1	0	0	0	0	0	0	0	0	0	0	8	0	0	0	0
1856	0	2	0	1	0	1	6	0	2	0	1	0	0	0	0	0	0	0	0	0	0	0	7	0	0	0	0
1857	0	1	0	0	0	1	6	0	0	0	1	0	0	0	0	0	0	0	0	1	0	0	9	0	1	0	0
1858	0	0	0	4	0	0	4	0	3	0	2	0	0	0	0	0	0	0	0	4	0	0	3	0	0	0	0
1859	0	1	0	0	0	2	5	0	0	0	2	0	0	0	0	0	0	0	0	2	0	0	8	0	0	0	0
1860	0	0	0	0	0	1	9	0	1	0	0	0	0	0	0	0	0	0	0	3	0	0	6	0	0	0	0
1861	0	1	0	1	0	0	8	0	1	0	5	0	0	0	0	0	0	0	0	0	0	0	3	0	1	0	0
1862	0	1	0	1	0	0	9	0	0	0	1	0	0	0	0	0	0	0	0	0	0	0	6	0	2	0	0
1863	0	0	0	0	0	1	6	0	0	0	1	1	0	0	0	0	0	0	0	0	0	0	10	0	1	0	0
1864	1	0	0	0	0	0	4	0	0	0	0	1	0	0	0	0	0	0	0	1	0	0	12	0	0	1	0
1865	0	0	0	0	0	1	8	0	0	0	1	0	0	0	0	0	0	0	0	1	0	0	9	0	0	0	0
1866	1	1	0	1	0	1	10	0	0	0	3	0	0	0	0	0	0	0	0	1	0	0	2	0	0	0	0
1867	1	1	0	0	0	1	9	0	0	0	0	0	0	0	0	0	0	0	0	2	0	0	6	0	0	0	0
1868	0	0	0	1	0	0	5	0	0	0	0	0	0	0	0	0	0	0	0	2	0	0	12	0	0	0	0
1869	0	0	0	0	0	0	5	0	0	0	3	1	0	0	0	0	0	0	0	1	0	0	10	0	0	0	0
1870	0	0	0	0	0	1	7	0	0	0	1	0	0	0	0	0	0	0	0	1	0	0	10	0	0	0	0
1871	0	0	0	0	0	1	7	0	0	0	2	0	0	0	0	0	0	0	0	1	0	0	9	0	0	0	0
1872	0	0	0	0	0	3	4	0	0	0	1	1	0	0	0	0	0	0	0	0	0	0	11	0	0	0	0
1873	0	1	0	0	0	3	8	0	0	0	2	0	0	0	0	0	0	0	0	1	0	0	5	0	0	0	0
1874	0	1	0	0	0	3	8	0	1	0	1	0	0	0	0	0	0	0	0	1	0	0	5	0	0	0	0
1875	0	1	0	0	0	3	8	0	1	0	1	0	0	0	0	0	0	0	0	1	0	0	5	0	0	0	0
1876	0	1	0	0	0	0	5	0	1	0	4	0	0	0	0	0	0	0	0	1	0	0	7	0	1	0	0
1877	0	0	0	2	0	2	0	0	2	0	0	0	0	0	0	0	0	0	0	9	0	0	2	0	2	1	0
1878	0	0	0	2	0	2	0	0	2	0	0	1	0	0	0	0	0	0	0	11	0	0	2	0	0	0	0
1879	0	0	0	1	0	3	0	0	2	0	2	1	0	0	0	0	0	0	0	9	0	0	2	0	0	0	0
1880	0	0	0	3	0	2	1	0	0	0	1	1	0	0	0	0	0	0	0	5	0	0	6	0	1	0	0
1881	0	1	0	1	0	1	1	0	1	0	1	1	0	0	0	0	0	0	0	5	0	0	7	0	1	0	0
1882	0	0	0	2	0	0	4	0	1	0	5	1	0	0	0	0	0	0	0	1	0	0	6	0	0	0	0
1883	0	1	0	0	0	2	1	0	1	0	3	0	0	0	0	0	0	0	0	0	0	0	10	0	2	0	0
1884	0	1	0	0	0	3	4	0	0	0	1	0	0	0	0	0	0	0	0	0	0	0	10	0	1	0	0
1885	0	1	0	0	0	3	4	0	0	0	0	0	0	0	0	0	0	0	0	0	0	0	11	0	1	0	0
1886	0	0	0	0	0	1	6	0	0	0	0	0	0	0	0	0	0	0	0	1	0	0	12	0	0	0	0
1887	0	0	0	1	0	0	3	0	0	0	0	0	0	0	0	0	0	0	0	2	0	0	14	0	0	0	0
1888	0	0	0	1	0	1	4	0	0	0	1	1	0	0	0	0	0	0	0	3	0	0	9	0	0	0	0
1889	0	0	0	1	0	1	4	0	0	0	1	1	0	0	0	0	0	0	0	3	0	0	9	0	0	0	0
1890	0	0	0	0	0	0	3	0	0	0	6	0	0	0	0	0	0	0	0	4	0	0	5	0	2	0	0
1891	0	0	0	0	0	0	3	0	0	0	6	0	0	0	0	0	0	0	0	4	0	0	5	0	2	0	0
1892	0	2	0	1	0	5	3	0	3	0	2	0	0	0	0	0	0	0	0	2	0	0	2	0	0	0	0
1893	2	0	0	6	0	2	1	0	1	0	0	0	0	0	0	0	0	0	0	4	0	0	4	0	0	0	0
1894	0	1	0	0	0	0	4	0	1	0	3	2	0	0	0	0	0	0	0	4	0	0	5	0	0	0	0
1895	0	1	0	0	0	0	7	0	0	0	2	2	0	0	0	0	0	0	0	3	0	0	4	0	1	0	0
1896	0	0	0	0	0	0	9	0	0	0	3	0	0	0	0	0	0	0	0	3	0	0	4	0	1	0	0
1897	0	0	0	0	0	0	11	0	0	0	2	0	0	0	0	0	0	0	0	2	0	0	4	0	1	0	0
1898	0	1	0	0	0	0	7	0	1	0	2	2	0	0	0	0	0	0	0	3	0	0	4	0	0	0	0
1899	0	2	0	2	0	3	2	0	3	0	5	0	0	0	1	0	0	0	0	0	0	0	2	0	0	0	0
1900	0	0	0	0	0	0	4	0	0	0	5	0	0	0	0	0	0	0	0	4	0	0	7	0	0	0	0
1901	2	0	0	5	0	0	1	0	0	0	3	2	0	0	0	0	0	0	0	7	0	0	0	0	0	0	0
1902	0	0	0	0	0	0	10	0	0	0	3	0	0	0	0	0	0	0	0	1	0	0	5	0	1	0	0
1903	0	1	0	1	0	5	3	0	1	0	1	1	0	0	0	0	0	0	0	6	0	0	1	0	0	0	0
1904	0	0	0	0	0	0	10	0	0	0	1	1	0	0	0	0	0	0	0	2	0	0	5	0	1	0	0
1905	0	0	0	0	0	0	8	0	0	0	3	0	0	0	0	0	0	0	0	1	0	0	7	0	1	0	0
1906	2	0	0	1	0	2	2	0	1	0	2	1	0	0	0	0	0	0	0	4	0	0	5	0	0	0	0
1907	0	0	0	0	0	0	7	0	0	0	3	0	0	0	0	0	0	0	0	1	0	0	7	0	1	1	0
1908	1	0	0	8	0	2	1	0	3	0	1	0	0	0	0	0	0	0	0	2	0	0	2	0	0	0	0
1909	0	0	0	0	0	0	7	0	1	0	2	0	0	0	0	0	0	0	0	2	0	0	7	0	0	1	0
1910	1	0	0	2	0	2	2	0	0	0	3	1	0	0	0	0	0	0	0	3	0	0	6	0	0	0	0
1911	1	0	0	2	0	1	2	0	0	0	2	0	0	0	0	0	0	0	0	9	0	0	1	0	2	0	0
1912	0	2	0	2	0	3	4	0	1	0	1	0	0	0	0	0	0	0	0	3	0	0	4	0	0	0	0
1913	0	0	0	0	0	0	6	0	1	0	3	0	0	0	0	0	0	0	0	2	0	0	6	0	0	2	0
1914	1	0	0	2	0	2	3	0	0	0	1	1	0	0	0	0	0	0	0	8	0	0	2	0	0	0	0
1915	0	0	0	0	0	0	5	0	3	0	0	3	0	0	0	0	0	0	0	2	0	0	7	0	0	0	0
1916	1	0	0	2	0	2	3	0	0	0	1	1	0	0	0	0	0	0	0	8	0	0	2	0	0	0	0
1917	0	0	0	2	0	3	3	0	0	0	1	1	0	0	0	0	0	0	0	7	0	0	3	0	0	0	0
1918	0	3	0	2	0	4	2	0	2	0	1	0	0	0	0	0	0	0	0	2	0	0	4	0	0	0	0
1919	3	0	0	8	0	0	0	0	2	0	2	0	0	0	0	0	0	0	0	2	0	0	3	0	0	0	0
1920	3	0	0	4	0	1	1	0	1	0	1	0	0	0	0	0	0	0	0	6	0	0	1	0	2	0	0
1921	1	0	0	4	0	1	2	0	1	0	1	0	0	0	0	0	0	0	0	6	0	0	2	0	2	0	0
1922	0	0	0	0	0	2	1	0	0	0	2	0	0	0	0	0	0	0	0	6	0	0	8	0	1	0	0
1923	0	0	0	0	0	2	2	0	0	0	0	0	0	0	0	0	0	0	0	6	0	0	10	0	0	0	0
1924	3	1	0	5	0	0	0	0	2	0	4	1	0	0	0	0	0	0	0	1	0	0	2	0	0	1	0
1925	0	2	0	0	0	1	0	0	5	0	3	0	0	0	0	0	0	0	0	7	0	0	0	0	1	1	0
1926	0	1	0	0	0	2	0	0	1	0	4	1	0	0	0	0	0	0	0	4	0	0	7	0	0	0	0
1927	0	7	0	3	0	0	1	0	5	0	2	1	0	0	0	0	0	0	0	0	0	0	0	0	0	1	0
1928	0	7	0	3	0	0	1	0	4	0	3	1	0	0	0	0	0	0	0	0	0	0	0	0	0	1	0
1929	0	1	0	0	0	1	2	0	1	0	4	0	0	0	0	0	0	0	0	5	0	0	4	0	1	1	0
1930	0	0	0	0	0	0	1	0	2	0	9	1	0	0	0	0	0	0	0	0	0	0	4	0	2	1	0
1931	0	1	0	0	0	0	1	0	1	0	6	1	0	0	0	0	0	0	0	2	0	0	4	0	3	1	0
1932	0	2	0	6	0	0	0	0	6	0	2	1	0	0	0	0	0	0	0	1	0	0	1	0	0	1	0
1933	1	2	0	1	0	0	0	0	4	0	7	3	0	0	0	0	0	0	0	0	0	0	0	0	1	1	0
1934	0	1	0	3	0	2	1	0	6	0	3	0	0	0	0	0	0	0	0	1	0	0	3	0	0	0	0
1935	1	1	0	5	0	3	2	0	3	0	1	0	0	0	0	0	0	0	0	1	0	0	3	0	0	0	0
1936	1	2	0	5	0	1	1	0	3	0	2	0	0	0	0	0	0	0	0	3	0	0	2	0	0	0	0
1937	1	2	0	4	0	1	1	0	3	0	3	0	0	0	0	0	0	0	0	3	0	0	2	0	0	0	0
1938	0	1	0	5	0	0	1	0	4	0	9	0	0	0	0	0	0	0	0	0	0	0	0	0	0	0	0
1939	0	1	0	4	0	0	1	0	4	0	10	0	0	0	0	0	0	0	0	0	0	0	0	0	0	0	0
1940	0	1	0	2	0	0	0	0	2	0	2	0	0	0	0	0	0	0	0	2	0	0	11	0	0	0	0
1941	0	1	0	2	0	1	1	0	1	0	3	1	0	0	0	0	0	0	0	1	0	0	9	0	0	0	0
1942	0	3	0	0	0	0	3	0	3	0	2	3	0	0	0	0	0	0	0	1	0	0	3	0	1	1	0
1943	0	3	0	0	0	0	3	0	3	0	2	2	0	0	0	0	0	0	0	2	0	0	4	0	0	1	0
1944	1	3	0	0	0	0	0	0	3	0	2	0	0	0	0	0	0	0	0	4	0	0	7	0	0	0	0
1945	0	0	0	5	0	1	1	0	1	0	3	0	0	0	0	0	0	0	0	1	0	0	8	0	0	0	0
1946	0	3	0	0	0	0	4	0	3	0	1	1	0	0	0	0	0	0	0	1	0	0	2	0	4	1	0
1947	0	2	0	0	0	0	6	0	3	0	0	0	0	0	0	0	0	0	0	1	0	0	3	0	4	1	0
1948	0	0	0	6	0	1	0	0	1	0	6	0	0	0	0	0	0	0	0	0	0	0	6	0	0	0	0
1949	2	1	0	1	0	1	1	0	1	0	1	1	0	0	0	0	0	0	0	3	0	0	8	0	0	0	0
1950	0	2	0	0	0	0	6	0	1	0	1	0	0	0	0	0	0	0	0	2	0	0	3	0	4	1	0
1951	0	2	0	0	0	1	5	0	1	0	1	0	0	0	0	0	0	0	0	2	0	0	3	0	4	1	0
1952	0	2	0	0	0	1	6	0	1	0	2	0	0	0	0	0	0	0	0	2	0	0	5	0	1	0	0
1953	0	2	0	4	0	0	1	0	0	0	3	0	0	0	0	0	0	0	0	3	0	0	6	0	0	1	0
1954	0	0	0	4	0	0	1	0	3	0	3	1	0	0	0	0	0	0	0	2	0	0	5	0	0	1	0
1955	0	1	0	0	0	1	6	0	0	0	2	0	0	0	0	0	0	0	0	3	0	0	4	0	3	0	0
1956	0	0	0	2	0	2	1	0	1	0	1	1	0	0	0	0	0	0	0	1	0	0	11	0	0	0	0
1957	0	0	0	1	0	1	6	0	0	0	3	0	0	0	0	0	0	0	0	3	0	0	4	0	2	0	0
1958	0	0	0	2	0	1	5	0	0	0	4	0	0	0	0	0	0	0	0	3	0	0	3	0	2	0	0
1959	0	0	0	3	0	1	2	0	1	0	1	0	0	0	0	0	0	0	0	1	0	0	11	0	0	0	0
1960	0	0	0	3	0	0	0	0	2	0	1	0	0	0	0	0	0	0	0	6	0	0	7	0	1	0	0
1961	0	0	0	3	0	2	5	0	0	0	5	0	0	0	0	0	0	0	0	1	0	0	3	0	1	0	0
1962	2	1	0	4	0	1	2	0	1	0	3	1	1	0	0	0	0	0	0	0	0	0	4	0	0	0	0
1963	0	2	0	4	0	0	3	0	4	0	1	0	0	0	0	0	0	0	0	3	0	0	3	0	0	0	0
1964	0	0	0	2	0	1	4	0	1	0	6	0	0	0	0	0	0	0	0	1	0	0	4	0	1	0	0
1965	2	1	0	3	0	1	2	0	0	0	3	0	1	0	0	0	0	0	0	0	0	0	7	0	0	0	0
1966	0	0	0	0	0	1	5	0	1	0	0	2	0	0	0	0	0	0	0	1	0	0	10	0	0	0	0
1967	2	1	0	2	0	1	2	0	0	0	2	0	1	0	0	0	0	0	0	0	0	0	9	0	0	0	0
1968	0	0	0	2	0	1	6	0	1	0	4	0	0	0	0	0	0	0	0	1	0	0	5	0	0	0	0
1969	0	0	0	0	0	2	3	0	0	0	0	0	0	0	0	0	0	0	0	4	0	0	9	0	2	0	0
1970	0	1	0	0	0	2	5	0	2	0	0	1	0	0	0	0	0	0	0	0	0	0	9	0	0	0	0
1971	0	0	0	1	0	2	3	0	0	0	1	1	0	0	0	0	0	0	0	2	0	0	8	0	2	0	0
1972	0	1	0	0	0	2	6	0	2	0	1	0	0	0	0	0	0	0	0	0	0	0	8	0	0	0	0
1973	0	0	0	2	0	1	8	0	0	0	3	1	0	0	0	0	0	0	0	0	0	0	5	0	0	0	0
1974	0	0	0	2	0	1	6	0	2	0	4	1	0	0	0	0	0	0	0	0	0	0	4	0	0	0	0
1975	0	0	0	0	0	2	5	0	1	0	2	1	0	0	0	0	0	0	0	0	0	0	9	0	0	0	0
1976	0	0	0	3	0	1	8	0	0	0	2	0	0	0	0	0	0	0	0	1	0	0	5	0	0	0	0
1977	0	2	0	0	0	2	5	0	2	0	1	0	0	0	0	0	0	0	0	0	0	0	8	0	0	0	0
1978	0	0	0	0	0	2	5	0	0	0	2	1	0	0	0	0	0	0	0	0	0	0	10	0	0	0	0
1979	0	0	0	0	0	3	5	0	0	0	0	0	0	0	0	0	0	0	0	0	0	0	10	0	2	0	0
1980	0	0	0	2	0	1	8	0	0	0	4	1	0	0	0	0	0	0	0	0	0	0	4	0	0	0	0
1981	0	0	0	0	0	1	4	0	0	0	0	0	0	0	0	0	0	0	0	0	0	0	15	0	0	0	0
1982	1	2	0	1	0	2	4	0	3	0	1	0	0	0	0	0	0	0	0	0	0	0	6	0	0	0	0
1983	0	0	0	0	0	1	4	0	0	0	1	0	0	0	0	0	0	0	0	1	0	0	11	0	2	0	0
1984	0	0	0	5	0	0	6	0	2	0	3	0	0	0	0	0	0	0	0	0	0	0	4	0	0	0	0
1985	0	1	0	2	0	0	3	0	4	0	1	0	0	0	0	0	0	0	0	2	0	0	7	0	0	0	0
1986	0	0	0	7	0	0	5	0	1	0	4	1	0	0	0	0	0	0	0	0	0	0	2	0	0	0	0
1987	0	0	0	1	0	0	5	0	0	0	1	0	0	0	0	0	0	0	0	0	0	0	13	0	0	0	0
1988	0	0	0	4	0	1	4	0	3	0	1	0	0	0	0	0	0	0	0	2	0	0	5	0	0	0	0
1989	0	0	0	3	0	1	4	0	3	0	1	0	0	0	0	0	0	0	0	3	0	0	5	0	0	0	0
1990	0	0	0	6	0	0	5	0	4	0	5	0	0	0	0	0	0	0	0	0	0	0	0	0	0	0	0
1991	0	1	0	0	0	3	5	0	0	0	0	0	0	0	0	0	0	0	0	1	0	0	10	0	0	0	0
1992	0	0	0	4	0	0	4	0	3	0	2	1	1	0	0	0	0	0	0	1	0	0	3	0	1	0	0
1993	0	0	0	4	0	1	3	0	3	0	1	0	0	0	0	0	0	0	0	3	0	0	5	0	0	0	0
1994	0	0	0	1	0	1	7	0	1	0	1	0	0	0	0	0	0	0	0	1	0	0	8	0	0	0	0
1995	0	0	0	6	0	0	3	0	3	0	2	1	1	0	0	0	0	0	0	1	0	0	2	0	1	0	0
1996	0	1	0	0	0	3	6	0	0	0	0	0	0	0	0	0	0	0	0	3	0	0	7	0	0	0	0
1997	0	1	0	0	0	2	6	0	1	0	0	0	0	0	0	0	0	0	0	3	0	0	7	0	0	0	0
1998	0	0	0	3	0	1	5	0	2	0	1	0	0	0	0	0	0	0	0	5	0	0	3	0	0	0	0
[truncated: 213,717 more rows]
