# Supplementary material for: Spatial single-cell atlas reveals regional variations in healthy and diseased human lung
Source: Nat Commun. 2025 Nov 5;16:9745. doi: 10.1038/s41467-025-65704-0 (PMC12589588; doi:10.1038/s41467-025-65704-0)
Supplement: Supplementary file 6 — Source data [file 41467_2025_65704_MOESM6_ESM.zip › Source_Data_Supplementary_Figure_6B.csv]

	Proximal airway Donor 3			Proximal lung SMG Donor 3			Proximal lung parenchyma Donor 3			Tracheal SMG Donor 2			Tracheal SMG duct Donor 2
	HybISS	SCRINSHOT		HybISS	SCRINSHOT		HybISS	SCRINSHOT		HybISS	SCRINSHOT		HybISS	SCRINSHOT
Endothelial	1.564380265	0		1.127819549	0.592885		1.82083	0.607903		1.764979	0.947226		1.793722	5.288462
Fibroblasts	0.842358604	1.291712		0.751879699	0.296443		1.383831	1.519757		1.277288	13.12585		3.587444	4.647436
Smooth muscle	0.481347774	0.538213		0.526315789	0.395257		3.932993	3.039514		0.418021	5.219408		0.44843	0.320513
T and NK	0.120336943	0.430571		0	0.395257		0	0		0.046447	2.223081		0.44843	0
Immune other	0	0.538213		1.578947368	0.296443		0.072833	0.810537		7.942406	5.683356		10.76233	1.282051
Epithelial other	3.48977136	4.843918		0.07518797	0		0.2185	0		0.116117	0.038662		3.587444	4.487179
AT1	0	0		0	0		0.072833	0		0.046447	0		0	0
AT2	0.120336943	0		0	0		0	0		0	0		0	0
Basal	3.369434416	5.166846		0	0.197628		0	0.303951		0	0.637928		1.793722	8.974359
Deuterosomal	0.481347774	2.798708		0	0		0	0		0	0		0	0
Ciliated	4.933814681	12.59419		0	0		0	0		0	0.115987		1.345291	1.442308
Macrophages	0	0		0	0.098814		0	0.101317		0.023223	0.212643		0.44843	0
Mast	0	0		0.07518797	0		0.2185	0		0.06967	1.701141		0	0.641026
Monocytes	0.120336943	0		0	0		0.145666	0		0.162564	0		0.44843	0
Mucous	0.842358604	0		10.15037594	3.754941		0	0		0.836043	5.200077		2.242152	0
Myoepithelial	0	0		0	0.494071		0	0		0.580585	1.565823		0	0
SMG intermediate	1.083032491	0		5.112781955	1.284585		0	0		6.758012	0.521941		3.139013	35.89744
Suprabasal	2.527075812	7.857912		0	0		0	0.101317		0	0.405954		3.139013	5.448718
Secretory	17.20818291	13.24004		0.07518797	0.098814		0	0		0.046447	0.077325		17.93722	5.128205
Serous	0	0.107643		5.187969925	9.387352		0	0		8.778449	16.70211		0	0.801282
