# Supplementary material for: Spatial single-cell atlas reveals regional variations in healthy and diseased human lung
Source: Nat Commun. 2025 Nov 5;16:9745. doi: 10.1038/s41467-025-65704-0 (PMC12589588; doi:10.1038/s41467-025-65704-0)
Supplement: Supplementary file 6 — Source data [file 41467_2025_65704_MOESM6_ESM.zip › Source_Data_Supplementary_Figure_7C.csv]

	Alveoli Donor 1				Distal airway Donor 1				Artery Donor 1
	HybISS	Visium	SCRINSHOT		HybISS	Visium	SCRINSHOT		HybISS	Visium	SCRINSHOT
Endothelial	17.62098	13.64517	10.27322		2.894212	3.436084	1.569343		1.560624	13.58662	5.290456
Fibroblasts	7.092723	5.46639	7.622951		3.343313	4.021827	5.620438		3.0012	6.05965	4.979253
Smooth muscle	1.514592	0.878429	0.737705		2.644711	5.117926	7.627737		6.962785	26.02285	39.41909
T and NK	0.738825	2.547662	3.442623		0.149701	1.888492	1.532847		0	2.065651	0.622407
Immune other	2.290358	9.533122	0		1.447106	12.37609	0		0.240096	17.40635	0
AT1	5.319542	7.289911	4.180328		0.449102	1.331823	0.656934		0.480192	0.927571	0.207469
AT2	7.646842	9.272968	4.836066		0.548902	0.325142	0.255474		0.360144	2.421457	0
Basal	0.036941	0.044495	0.10929		0.0499	2.406764	2.335766		0	0	0
Ciliated	0.036941	0.282404	0.409836		3.842315	29.21954	21.86131		0	0.590754	0.311203
Macrophages	2.179535	21.5633	2.513661		0.548902	6.851854	0.948905		0.240096	12.74343	0.414938
Mast	0.812708	0	0.136612		0.199601	0	0.145985		1.080432	0	0
Monocytes	3.989656	6.746982	3.087432		0.798403	0.947765	0.255474		0.360144	1.672826	0.311203
Mucous	0	0.262447	0		0	1.768709	0		0	0.680619	0
SMG intermediate	0.073883	0.035681	0		0.0499	2.912302	0		0	0.542663	0
Suprabasal	0.147765	0	0		0.149701	0	0		0	0	0
Secretory	0.221648	0.347819	0.245902		6.536926	11.82302	25.18248		0.120048	0.340857	0
Serous	0	0	0		0	0	0		0	0	0
Epithelial other	0.258589	not detected	0		0.948104	not detected	0		0.120048	not detected	0
Deuterosomal	0	not detected	0		0	not detected	0		0	not detected	0
Myoepithelial	0	not detected	0		0	not detected	0		0	not detected	0
