# Supplementary material for: Spatial single-cell atlas reveals regional variations in healthy and diseased human lung
Source: Nat Commun. 2025 Nov 5;16:9745. doi: 10.1038/s41467-025-65704-0 (PMC12589588; doi:10.1038/s41467-025-65704-0)
Supplement: Supplementary file 6 — Source data [file 41467_2025_65704_MOESM6_ESM.zip › Source_Data_Supplementary_Figure_8E.csv]

	Peri-arterial										Peri-venous								Peri-chondrial
Smooth muscle*	61.01695	55.95732	45.94595	28.18898	75.67568	80.17241	71.94781	47.12991	65.85366		24.7191	10.34483	18.54839	3.649635	38.9313	64.61538	30		3.654485	0	0.429185	0	1.470588
Fibroblasts RGCC	0	0.829876	0	1.732283	0	0	1.67754	0.60423	0		1.123596	0	8.870968	0	0.740741	4.615385	5.333333		0	0	0.841515	1.069519	2.205882
Fibroblasts TIMP1	0	0.237107	21.62162	1.732283	0	4.918033	0.093197	4.833837	0		2.247191	2.298851	0.806452	0	2.222222	0	9.333333		0.166113	0	0.841515	0	3.676471
Fibroblasts FBLN1	0	11.85536	4.054054	6.456693	8.108108	4.310345	6.989748	17.22054	14.63415		24.1573	5.747126	7.258065	17.51825	9.923664	3.589744	15.33333		18.27243	9.036145	14.44921	6.417112	1.838235
Myoepithelial	3.389831	0	0	0	0	0	0	0	0		0	0	0	0	0	0	0		0.332226	0	0	0	0
Endothelial venous	0	0	12.16216	0	10.81081	0	0	0	0		0	6.896552	0	68.61314	0	0	0		0	0.301205	0	0	0.367647
Endothelial SPARCL1	1.694915	4.208654	0	0	0	0	2.143523	2.114804	0		32.02247	0	0	0	3.816794	3.589744	12		0	0	0.286123	0	0
Endothelial CLDN5	10.16949	12.44813	0	1.417323	0	1.724138	4.380242	3.927492	7.317073		2.808989	0	8.064516	0	6.10687	5.128205	3.333333		0	0	0.143062	0	0
Endothelial lymphatic	8.474576	0	0	0	0	0.862069	0	1.661631	0		0	0	0	0	3.816794	0	1.333333		0	0	0	0	0
Schwann-like cells				0	0	0	0	0	0		0	0	0	0	0	0	0		1.162791	0	0	0	0
Mast	0	0	1.351351	0.314961	0	0	0	0.302115	0		0	0	0	0	0	0	1.333333		0	0	0.143062	0	1.102941
Monocytes	0	0	0	1.574803	0	0	0.465983	0	0		0	0	0.806452	2.189781	0.763359	0	0		0	0.301205	0.572246	0	0
Macrophages gen	1.694915	0	0	0.15748	2.702703	0	0.465983	3.021148	0		0	0	0.806452	0	0	0	7.333333		0.498339	0.60241	0.572246	0	0
Macrophages APOE	0	2.904564	0	0	0	0	0	1.359517	0		10.67416	0	0.806452	0	0	1.538462	3.333333		0	0	0.286123	0	0
T lymphocytes	0	0.355661	0	0	0	1.724138	1.491146	1.510574	0		1.123596	0	0	1.459854	0	0	1.333333		0	0	7.868383	2.139037	0.367647
NK cells	0	0	0	0	0	0	0	0	0		0	1.149425	0	0.729927	0	0	0.666667		0	0	0.429185	0	0
Immune nan	5.084746	1.896858	0	1.102362	0	1.724138	0	2.719033	0		1.123596	31.03448	2.419355	0	4.580153	0	0.666667		17.10963	0	13.73391	4.812834	65.44118
