# Supplementary material for: Spatial single-cell atlas reveals regional variations in healthy and diseased human lung
Source: Nat Commun. 2025 Nov 5;16:9745. doi: 10.1038/s41467-025-65704-0 (PMC12589588; doi:10.1038/s41467-025-65704-0)
Supplement: Supplementary file 6 — Source data [file 41467_2025_65704_MOESM6_ESM.zip › Source_Data_Supplementary_Figure_11A.csv]

	Trachea					Proximal lung					Distal lung
	Donor 4	Donor 2	Donor 1	Donor 3		Donor 4	Donor 2	Donor 1	Donor 3		Donor 2	Donor 1	Donor 3
Secretory AGR2	564	178	233	297		29	25	273	216		26	182	20
Secretory AGR2 MSLN	551	33	220	241		10	37	36	32		50	12	8
Secretory AGR2 S100A4	116	30	102	193		10	9	67	28		23	53	15
Secretory AGR2 SAT1 S100P IFI27	123	61	482	118		19	24	72	44		15	35	4
Secretory AGR2 ZFP36	44	6	23	24		2	30	23	17		30	20	4
Secretory MGP SFTPB	49	13	87	9		22	39	51	13		99	729	83
Secretory MUC5AC	232	12	5	12		15	5	129	80		7	19	0
Secretory MUC5B	76	21	45	27		10	16	72	35		12	26	1
Secretory RNASE1	53	14	65	25		30	22	28	10		85	172	58
Secretory SFTPB	13	2	7	0		51	3	22	2		354	225	34
Summary by literature-based phenotypes (Murthy et al)
Secretory AGR2	1398	308	1060	873		70	125	471	337		144	302	51
Secretory mucous	308	33	50	39		25	21	201	115		19	45	1
Secretory SFTPB RNASE1	115	29	159	34		103	64	101	25		538	1126	175
