# Supplementary material for: Spatial single-cell atlas reveals regional variations in healthy and diseased human lung
Source: Nat Commun. 2025 Nov 5;16:9745. doi: 10.1038/s41467-025-65704-0 (PMC12589588; doi:10.1038/s41467-025-65704-0)
Supplement: Supplementary file 6 — Source data [file 41467_2025_65704_MOESM6_ESM.zip › Source_Data_Supplementary_Figure_11B.csv]

	Trachea				Proximal lung					Distal lung
Goblet	14.43737	23.28042	8.974359		26	0	3.656915	54.375		0.147493	0	0.524283	0
Club	11.51805	61.37566	1.566952		58.66667	60.64815	9.740691	39.47917		27.9056	55.10689	29.49779	0
Epithelial�nan	74.04459	15.34392	89.45869		15.33333	39.35185	86.60239	6.145833		50.70796	0	0	0
Pre-TB	0	0	0		0	0	0	0		18.82006	0	64.59713	74.3215
TRB	0	0	0		0	0	0	0		2.418879	44.89311	5.435982	25.6785
