# Supplementary material for: Spatial single-cell atlas reveals regional variations in healthy and diseased human lung
Source: Nat Commun. 2025 Nov 5;16:9745. doi: 10.1038/s41467-025-65704-0 (PMC12589588; doi:10.1038/s41467-025-65704-0)
Supplement: Supplementary file 6 — Source data [file 41467_2025_65704_MOESM6_ESM.zip › Source_Data_Supplementary_Figure_11E.csv]

	Basal (KRT5, KRT15)	Suprabasal (S100A2)	Epithelial nan (S100A8)	Interm (SERPINB3, KRT5, AGR2)	Squamous (SPRR1B, SPRR3)	Deuterosomal	Secretory	Ciliated	Other epithelial
Donor 1	341	1443	489	162	22	10	1306	276	563
Donor 2	170	214	265	212	1	7	398	166	142
Donor 3	316	334	257	302	82	157	1005	190	130
Donor 4	675	351	72	446	7	496	1951	2106	508
