# Supplementary material for: Spatial single-cell atlas reveals regional variations in healthy and diseased human lung
Source: Nat Commun. 2025 Nov 5;16:9745. doi: 10.1038/s41467-025-65704-0 (PMC12589588; doi:10.1038/s41467-025-65704-0)
Supplement: Supplementary file 6 — Source data [file 41467_2025_65704_MOESM6_ESM.zip › Source_Data_Supplementary_Figure_12C.csv]

	Trachea			Proximal airway			Distal airway
Ionocytes	0.85615	1.037683		2.312641	0.827464		0.100763	0.03309
NE-ASCL1	2.397219	0.311305		0.51392	0.413732		0.30229	0.132361
NE-GHRL	0	0		0	0		0.503817	0.03309
NE-GRP	1.36984	0.207537		0.25696	1.241195		1.511451	0
NE-PCSK1N	0.17123	1.660294		0.25696	1.654927		0.30229	0.165451
Tuft-like	0.17123	0.103768		0.6424	2.068659		0.90687	0.066181
