# Supplementary material for: Spatial single-cell atlas reveals regional variations in healthy and diseased human lung
Source: Nat Commun. 2025 Nov 5;16:9745. doi: 10.1038/s41467-025-65704-0 (PMC12589588; doi:10.1038/s41467-025-65704-0)
Supplement: Supplementary file 6 — Source data [file 41467_2025_65704_MOESM6_ESM.zip › Source_Data_Supplementary_Figure_13A.csv]

	41 genes			64 genes
Smooth muscle	3.079936	5.010381		3.455987	1.267928
Fibroblasts	7.032224	2.605536		7.026704	6.280251
T lymphocytes	2.389176	1.342561		0.593559	0.296939
NK cells	0.356062	0.211073		0	0
B lymphocytes	0.309774	0.297578		0	0
Macrophages	1.555991	0.83045		6.220073	0.834397
Mast	0.060531	0.065744		0.052683	0.733438
Endothelial	10.40057	6.553633		11.84073	6.262434
Epithelial nan	0.455759	0.307958		2.01248	0
Deuterosomal	0.010682	0.200692		0.033951	0
Ciliated	2.649101	14.2872		1.753749	3.762212
Secr TRB	0.163788	0.193772		0.096	1.683642
Sec club	4.112516	1.474048		1.107508	2.066692
Secr Muc	0.1175	1.110727		0.005854	0
Secr PreTB	1.053943	0		0.746924	0
Basal	0.886594	0.806228		1.000972	0
AT2	9.492612	6.031142		7.874311	3.584048
AT1-AT2	0.256365	0.114187		0	0
AT1	3.453801	2.622837		5.164077	2.363631
AT0	0.316895	0.342561		0.037463	0.09799
