# Supplementary material for: Spatial single-cell atlas reveals regional variations in healthy and diseased human lung
Source: Nat Commun. 2025 Nov 5;16:9745. doi: 10.1038/s41467-025-65704-0 (PMC12589588; doi:10.1038/s41467-025-65704-0)
Supplement: Supplementary file 6 — Source data [file 41467_2025_65704_MOESM6_ESM.zip › Source_Data_Supplementary_Figure_13C.csv]

Smoking status	smoker	non-smoker	non-smoker	unknown	smoker	ex-smoker
Sample	Healthy 1	Healthy 2	No CLD 3	COPD 1	COPD 2	COPD 3
Alveolar epithelial	3976	2633	4085	1419	2665	2655
Bronchial epithelial	2797	5312	1271	4326	2193	3896
Endothelial	3018	1894	3770	2013	674	3377
Stromal	2888	2201	1770	1421	1155	4373
Immune	1353	794	1760	1753	2114	2810
Other	1740	862	2182	450	1303	1698
