# Supplementary material for: Spatial single-cell atlas reveals regional variations in healthy and diseased human lung
Source: Nat Commun. 2025 Nov 5;16:9745. doi: 10.1038/s41467-025-65704-0 (PMC12589588; doi:10.1038/s41467-025-65704-0)
Supplement: Supplementary file 6 — Source data [file 41467_2025_65704_MOESM6_ESM.zip › Source_Data_Supplementary_Figure_14A.csv]

	Healthy			COPD
Alveolar type 0	0	0.497581		1.312531
Alveolar type I	0.18340211	0.262612		0.123824
Alveolar type I/II	0	0		0
Alveolar type II	0.43558001	1.451279		0.705795
T lymphocytes	2.36130215	1.230131		4.891035
B lymphocytes	0.36680422	0.221147		0.705795
Macrophages	0.43558001	0.262612		0.421
Mast	0.11462632	0.08293		0.136206
NK cells	0.29802843	0.055287		0.359089
Basal	5.13525906	2.722875		7.21892
Ciliated	16.0706098	55.67381		22.85785
Deuterosomal	0.06877579	0.801659		0.532442
Epithelial unknown	0.09170105	0.041465		0.198118
Secretory club	26.0201742	5.874223		3.479445
Secretory mucous	0.57313159	4.353836		10.48787
Secretory pre-TB	6.76295277	0		0.284794
Secretory TRB	0.16047685	0.207326		1.064884
Secretory unknown	0.43558001	0.539046		0.061912
Fibroblasts	14.3741403	3.648929		10.62407
Smooth muscle	9.76616231	5.69454		6.810302
Endothelial	7.19853278	3.773324		14.88361
