# Supplementary material for: Spatial single-cell atlas reveals regional variations in healthy and diseased human lung
Source: Nat Commun. 2025 Nov 5;16:9745. doi: 10.1038/s41467-025-65704-0 (PMC12589588; doi:10.1038/s41467-025-65704-0)
Supplement: Supplementary file 6 — Source data [file 41467_2025_65704_MOESM6_ESM.zip › Source_Data_Supplementary_Figure_14B.csv]

	Healthy			COPD
Alveolar type 0	9.933775	1.599147		3.883495	5.259563
Alveolar type I	5.298013	3.731343		1.116505	0.204918
Alveolar type I/II	0.662252	0.639659		0	0
Alveolar type II	15.89404	6.609808		1.140777	7.172131
T lymphocytes	2.649007	1.279318		3.373786	6.762295
B lymphocytes	0.662252	1.279318		0.946602	0.956284
Macrophages	1.324503	0.10661		1.213592	2.459016
Mast	0	0.319829		0.121359	0.68306
NK cells	0.662252	0.319829		0.752427	0.614754
Basal	0.662252	2.771855		2.912621	0.204918
Ciliated	7.94702	15.77825		23.2767	12.09016
Deuterosomal	0	0.21322		0.072816	0
Epithelial unknown	11.25828	1.812367		2.063107	6.557377
Secretory club	0	13.64606		5.898058	7.308743
Secretory mucous	1.324503	0.21322		0.364078	0
Secretory pre-TB	0.662252	10.8742		3.592233	1.297814
Secretory TRB	11.25828	10.23454		15.92233	24.04372
Secretory unknown	0	0.319829		3.834951	0.546448
Fibroblasts	3.311258	5.863539		3.349515	1.092896
Smooth muscle	1.986755	6.609808		3.009709	3.756831
Endothelial	10.59603	6.076759		5.558252	2.39071
