# Supplementary material for: Spatial single-cell atlas reveals regional variations in healthy and diseased human lung
Source: Nat Commun. 2025 Nov 5;16:9745. doi: 10.1038/s41467-025-65704-0 (PMC12589588; doi:10.1038/s41467-025-65704-0)
Supplement: Supplementary file 6 — Source data [file 41467_2025_65704_MOESM6_ESM.zip › Source_Data_Supplementary_Figure_14C.csv]

	Healthy				COPD
Alveolar type 0	0	0	0		0	0	0.167084
Alveolar type I	0	0.182149	0		0.136986	0	0.167084
Alveolar type I/II	0	0	0		0	0	0
Alveolar type II	0	0.971463	0		0.410959	0	3.508772
T lymphocytes	0.770416	2.003643	1.098901		2.876712	6.451613	9.022556
B lymphocytes	0	0.060716	1.098901		0.273973	0.921659	0.668338
Macrophages	1.848998	0.789314	0		0.136986	0.691244	4.511278
Mast	0.308166	0.364299	0		0	0.460829	1.837928
NK cells	0.308166	0.182149	0		0.684932	0.230415	0.584795
Basal	0	0.121433	0		0.273973	0.921659	0
Ciliated	0	0.607165	0		0.136986	0.921659	0
Deuterosomal	0	0	0		0	0.230415	0
Epithelial unknown	0	0.121433	0		0	0.230415	0.668338
Secretory club	0	0	0		0.136986	0	0
Secretory mucous	0	0.060716	0		0	0.460829	0.250627
Secretory pre-TB	0	0	0		0	0	0
Secretory TRB	0.154083	0.607165	0		0	0.691244	1.002506
Secretory unknown	0	0	0		0	0	0
Fibroblasts	31.12481	11.83971	4.395604		5.342466	2.073733	2.506266
Smooth muscle	37.28814	44.62659	41.75824		37.80822	39.63134	31.07769
Endothelial	9.553159	6.557377	14.28571		13.42466	1.152074	4.678363
