# Supplementary material for: Spatial single-cell atlas reveals regional variations in healthy and diseased human lung
Source: Nat Commun. 2025 Nov 5;16:9745. doi: 10.1038/s41467-025-65704-0 (PMC12589588; doi:10.1038/s41467-025-65704-0)
Supplement: Supplementary file 6 — Source data [file 41467_2025_65704_MOESM6_ESM.zip › Source_Data_Supplementary_Figure_14D.csv]

	Healthy				COPD
Alveolar type 0	0.641026	0.609847	0.48284		2.6283	9.456785	3.260348
Alveolar type I	8.892774	9.876543	8.332246		2.447037	4.365516	1.406425
Alveolar type I/II	0.710956	0.416481	0.867806		0.056644	0.032989	0.031964
Alveolar type II	23.58974	19.79771	12.52121		5.335901	10.27051	27.18555
T lymphocytes	3.368298	3.019485	1.62469		4.882746	8.368155	12.46604
B lymphocytes	0.48951	0.877584	2.192353		1.540727	2.122278	2.237494
Macrophages	3.426573	2.603005	3.529949		3.613912	4.002639	3.020617
Mast	0.04662	0.029749	0.065249		0.113289	0.120959	0.926962
NK cells	0.547786	0.699093	2.198878		1.370794	1.044645	3.244366
Basal	0.198135	0.401606	0.68511		4.622182	0.208929	2.029727
Ciliated	0.04662	1.011453	0.195746		1.71066	0.285903	1.885888
Deuterosomal	0	0	0		0.022658	0	0.079911
Epithelial unknown	0.652681	0.594972	1.918309		2.152487	0.219925	3.11651
Secretory club	0.06993	0	0.156597		0.079302	0.010996	0.015982
Secretory mucous	0.06993	0.029749	0.039149		0.20392	0.032989	0.287678
Secretory pre-TB	0	0	0.019575		0	0	0
Secretory TRB	0.174825	0.327235	0.95263		3.194743	0.186936	0.527409
Secretory unknown	0	0.014874	0.156597		4.350289	0.010996	0
Fibroblasts	6.375291	12.31593	13.37596		8.134134	15.27381	3.659901
Smooth muscle	0.944056	2.48401	2.838314		2.594313	1.759402	2.397315
Endothelial	22.26107	20.02082	23.31985		17.0273	28.96415	7.719354
