# Supplementary material for: Spatial single-cell atlas reveals regional variations in healthy and diseased human lung
Source: Nat Commun. 2025 Nov 5;16:9745. doi: 10.1038/s41467-025-65704-0 (PMC12589588; doi:10.1038/s41467-025-65704-0)
Supplement: Supplementary file 6 — Source data [file 41467_2025_65704_MOESM6_ESM.zip › Source_Data_Supplementary_Figure_15A.csv]

	Peribronchial Healthy				Alveolar Healthy				Peribronchial COPD				Alveolar COPD
Smooth muscle	43.51852	39.01157	38.32335		3.239609	5.91195	6.445993		16.03774	27.23214	4.878049		6.627018	4.517454	2.275769746
Endothelial cap CLDN5*	9.465021	14.30074	17.96407		56.11247	48.1761	38.76307		16.03774	17.41071	13.82114		35.68394	21.04723	28.51405622
Endothelial lym IGFBP7	3.395062	6.519453	5.988024		3.973105	1.509434	7.491289		8.018868	0.892857	10.97561		6.287171	2.361396	5.756358768
Endothelial syst SPARCL1	0.823045	2.208202	1.197605		0.550122	1.257862	2.047038		3.773585	0.223214	0.203252		2.463891	0.205339	0.133868809
Fibroblasts pb/pv FBLN1	14.81481	4.837014	2.994012		1.405868	0.503145	1.611498		0.943396	1.339286	4.471545		1.189465	1.129363	0.267737617
Fibroblasts alv RGCC*	3.395062	14.09043	13.17365		8.801956	21.00629	18.85889		7.54717	1.339286	1.829268		8.241291	3.080082	2.008032129
Fibroblasts adv TIMP1	9.36214	3.575184	2.994012		3.91198	4.654088	0.609756		1.415094	4.910714	1.422764		2.209006	2.566735	4.551539491
Macrophages gen	0.05144	0.525762	0.299401		0.122249	0.377358	0.087108		0.471698	5.803571	0.813008		0.424809	2.566735	0.535475234
Macrophages APOE	0.308642	1.577287	0.598802		7.640587	5.786164	8.362369		4.245283	0.892857	0.609756		10.96007	6.776181	13.11914324
NK cells	1.028807	0.525762	1.197605		1.528117	1.006289	4.834495		3.773585	2.232143	1.626016		3.313509	5.23614	1.87416332
T lymphocytes*	5.041152	8.51735	3.592814		8.740831	6.792453	2.264808		13.20755	18.30357	44.30894		12.23449	33.26489	27.04149933
B lymphocytes	1.131687	1.68244	5.389222		1.528117	1.257862	4.529617		4.716981	4.464286	4.471545		3.908241	5.954825	4.953145917
Mast cells	0.360082	0.525762	2.095808		0.183374	0.251572	0.087108		1.415094	3.348214	1.219512		0.254885	1.848049	0.535475234
