# Supplementary material for: Spatial single-cell atlas reveals regional variations in healthy and diseased human lung
Source: Nat Commun. 2025 Nov 5;16:9745. doi: 10.1038/s41467-025-65704-0 (PMC12589588; doi:10.1038/s41467-025-65704-0)
Supplement: Supplementary file 6 — Source data [file 41467_2025_65704_MOESM6_ESM.zip › Source_Data_Supplementary_Figure_15B.csv]

Raw values
	AT0 enriched	ATII enriched alveolar	Alveolar	Basal-enriched epithelium	Epithelial ciliated	Epithelium	Immune-enriched parenchyma	Parenchyma	Smooth muscle	TRB enriched	Sum
Atlas donor 4	22	8300	21464	394	186	3948	422	3042	2165	85	40028
Atlas donor 2	24	938	3980	0	577	1232	18	1568	292	1105	9734
Atlas donor 1	22	835	5767	110	337	10130	2614	2415	1744	76	24050
Atlas donor 3	145	1881	1867	0	0	1183	42	1760	612	94	7584
Healthy 1	4	3751	4324	108	1	2744	430	2038	736	115	14251
Healthy 2	112	2162	3234	22	4739	547	324	304	1262	15	12721
No CLD 3	48	2414	6809	59	13	422	455	664	247	1596	12727
COPD II-1	145	323	1401	370	115	954	1124	763	449	5325	10969
COPD II-2	4	233	153	0	1	87	7469	12	552	1179	9690
COPD II-3	3106	360	2949	280	2958	894	2713	3172	885	201	17518
Proportions
	AT0-alveolar	ATII-alveolar	Capillary-alveolar	Basal-epithelium	Club-epithelium	Goblet-epithelium	Immune-parenchyma	Stromal-parenchyma	Smooth muscle	TRB-epithelium
Atlas donor 4	0.054961527	20.73548516	53.62246428	0.984310982	0.464674728	9.863095833	1.054262017	7.599680224	5.4087139	0.212351354
Atlas donor 2	0.246558455	9.636326279	40.88761044	0	5.927676187	12.65666735	0.184918841	16.10848572	2.999794535	11.35196219
Atlas donor 1	0.091476091	3.471933472	23.97920998	0.457380457	1.401247401	42.12058212	10.86902287	10.04158004	7.251559252	0.316008316
Atlas donor 3	1.911919831	24.80221519	24.61761603	0	0	15.59862869	0.553797468	23.20675105	8.069620253	1.239451477
Healthy 1	0.028068206	26.32095993	30.3417304	0.757841555	0.007017051	19.25478914	3.017332117	14.30075082	5.164549856	0.806960915
Healthy 2	0.880433928	16.99551922	25.42252968	0.172942379	37.25336058	4.299976417	2.546969578	2.389749234	9.920603726	0.117915258
No CLD 3	0.377150939	18.9675493	53.50043215	0.463581362	0.102145046	3.315785338	3.575076609	5.217254655	1.940755873	12.54026872
COPD II-1	1.321907193	2.94466223	12.77235846	3.373142492	1.048409153	8.69723767	10.2470599	6.955966816	4.093353998	48.54590209
COPD II-2	0.04127967	2.404540764	1.578947368	0	0.010319917	0.897832817	77.07946336	0.123839009	5.696594427	12.16718266
COPD II-3	17.73033451	2.055029113	16.83411348	1.598355977	16.88548921	5.103322297	15.48692773	18.10708985	5.051946569	1.147391255
