# Supplementary material for: Spatial single-cell atlas reveals regional variations in healthy and diseased human lung
Source: Nat Commun. 2025 Nov 5;16:9745. doi: 10.1038/s41467-025-65704-0 (PMC12589588; doi:10.1038/s41467-025-65704-0)
Supplement: Supplementary file 6 — Source data [file 41467_2025_65704_MOESM6_ESM.zip › Source_Data_Supplementary_Figure_15D.csv]

	Atlas					Healthy			No CLD		COPD
Capillary-enriched alveoli	53.62246	40.88761	23.97921	24.61762		30.34173	25.42253		53.50043		12.77236	1.578947	16.83411
ATII enriched alveoli	20.73549	9.636326	3.471933	24.80222		26.32096	16.99552		18.96755		2.944662	2.404541	2.055029
Club-enriched epithelium	9.863096	12.65667	42.12058	15.59863		19.25479	4.299976		3.315785		8.697238	0.897833	5.103322
Stromal-enriched parenchyma	7.59968	16.10849	10.04158	23.20675		14.30075	2.389749		5.217255		6.955967	0.123839	18.10709
Smooth muscle	5.408714	2.999795	7.251559	8.06962		5.16455	9.920604		1.940756		4.093354	5.696594	5.051947
Goblet-enriched epithelium	0.464675	5.927676	1.401247	0		0.007017	37.25336		0.102145		1.048409	0.01032	16.88549
TRB-enriched epithelium	0.212351	11.35196	0.316008	1.239451		0.806961	0.117915		12.54027		48.5459	12.16718	1.147391
Immune-enriched parenchyma	1.054262	0.184919	10.86902	0.553797		3.017332	2.54697		3.575077		10.24706	77.07946	15.48693
Basal-enriched epithelium	0.984311	0	0.45738	0		0.757842	0.172942		0.463581		3.373142	0	1.598356
AT0 enriched alveoli	0.054962	0.246558	0.091476	1.91192		0.028068	0.880434		0.377151		1.321907	0.04128	17.73033
